# Supplementary material for: Psychological risk indicators of disordered eating in athletes
Source: PLoS One. 2020 May 14;15(5):e0232979. doi: 10.1371/journal.pone.0232979 (PMC7224458; doi:10.1371/journal.pone.0232979)
Supplement: S1 Table — (XLSX) [file pone.0232979.s001.xlsx]

## Sheet: DE in Athletes
RespondentId	Q26 Sport 2	Lean/NonLean	Q33 Comp. Level 2	Q32 Hours/Week 2	Age 2-Cat Num	Gender Num	Ind/Team Num	Competing/Not Competing Nums	Num Years done sport	Hours/Week Cat Nums	Elite/Nonelite Num	Q35 Weight Formula	Q36 Height Formula	BMI Formula	EDI Global Sum	EDI-DT Sum	EDI-B Sum	EDI-BD Sum	EDI-Ineffectivness Sum	EDI-Perfectionism Sum	EDI-Distrust Sum	EDI-Iawareness Sum	EDI-Mat Fears Sum	Modelled Behaviour Sum	CET Global Sum	CET Avoidance	CET Sum Weight Control Exercise	CET Sum Mood Improvement	Sum Lack of Exercise Enjoyment	Sum Exercise Rigidity	EDE-Q Restraint Score	EDE-Q Eating Concern Score	EDE-Q Shape Concern Score	EDE-Q Weight Concern Score	EDE-Q Global Score	Positive Affect Sum	Negative Affect Sum	SATAQ Global Sum	Internalisation-General Sum	Internalisation-Athlete Sum	Pressures Sum	Info Sum	Social Pressures Sum	Internalisation Sum	Social Media Usage	Social Media Pressures Sum
2428740	Lacrosse	2	2	1	1	2	2	2	4	1	1	60	180	18.52	52	6	6	12	9	1	8	4	6	5	40	34	11	4	5	6	4.5	3	3.375	2.8	3.41875	21	17	84	28	11	17	28	50	57	1	11
2428795	Cycling	1	4	1	1	2	1	1	1	2	1	59	173	19.71	53	6	7	8	7	9	7	5	4	15	81	36	15	19	10	10	3.75	0	4.125	1	2.21875	28	25	94	27	15	25	27	30	40	2	20
2429115	Triathlon	1	2	1	2	1	1	1	2	2	1	80	180	24.69	35	2	4	7	2	2	6	4	8	7	55	21	10	11	8	7	2.75	0	0.25	0.4	0.85	26	28	94	26	17	25	26	40	43	3	17
2429148	running	1	3	1	2	2	1	1	2	2	1	56.2	168	19.91	58	9	7	10	11	4	7	7	3	17	58	33	17	15	3	7	5.75	4.25	5.875	4.6	5.11875	33	26	84	23	16	21	24	49	51	3	18
2429248	Athletics	1	3	2	1	2	1	2	3	2	2	49	157	19.88	79	10	7	9	16	12	6	14	5	8	81	40	17	17	8	11	5.5	4.5	4.5	4.8	4.825	37	35	103	31	16	23	33	62	66	2	20
2429253	Orienteering	1	2	1	2	1	1	1	3	3	1	69	183	20.6	30	3	2	3	5	2	5	8	2	8	55	11	8	17	7	6	1	0	0.375	0.6	0.49375	36	23	84	26	14	19	25	31	27	2	22
2429580	Triathlon	1	2	1	1	2	1	1	3	2	1	52	161	20.06	33	4	4	5	4	5	5	2	4	11	67	16	13	15	8	7	1	0.25	1	0.8	0.7625	35	35	96	26	16	22	32	35	34	1	20
2430762	Hockey	2	3	1	1	2	2	2	2	1	1	59	151	25.88	49	15	1	8	2	4	3	3	13	6	88	35	23	20	3	13	5.25	3.25	5.5	5	4.75	42	22	124	38	20	31	35	43	61	4	22
2431994	Swimming	1	2	2	1	2	1	2	2	2	1	68	170	23.53	31	4	2	3	6	0	9	2	5	9	39	33	9	9	6	5	1	1.5	0.5	1	1	24	30	81	26	13	16	26	55	39	2	13
2432041	Swimming	1	3	2	1	2	1	2	2	1	1	65	165	23.88	28	0	1	5	6	4	3	5	4	10	56	34	10	10	11	7	2.75	2.25	2.375	2.6	2.49375	30	29	97	26	16	23	32	33	42	3	17
2432098	Swimming	1	3	2	1	1	1	2	1	2	1	73	183	21.8	57	12	9	4	9	3	4	10	6	14	73	34	17	13	9	8	1	0	0.375	0.2	0.39375	33	24	99	32	16	22	29	30	38	3	20
2432454	Swimming	1	2	2	1	2	1	1	2	2	1	60	168	21.26	41	3	3	6	5	3	6	7	8	15	55	22	12	11	7	6	2.25	4	5.5	4.8	4.1375	30	27	83	24	12	17	30	60	58	2	16
2432524	Swimming	1	2	2	1	1	1	2	3	2	1	85	195	22.35	90	10	16	9	12	10	4	16	13	6	76	17	16	16	10	11	4	0.25	1.125	1	1.59375	41	42	98	29	18	26	25	31	36	1	20
2433557	Swimming	1	3	2	1	2	1	2	3	2	1	64	171	21.89	75	10	12	7	8	12	3	16	7	7	77	20	16	17	7	12	1.5	1	2.375	1.4	1.56875	33	24	103	28	18	25	32	58	45	1	18
2434726	Triathlon	1	3	1	2	1	1	1	2	2	1	77	180	23.77	59	8	5	7	8	7	3	13	8	13	80	21	18	16	7	11	4.75	0.75	1.125	0.8	1.85625	29	23	93	29	16	20	28	36	43	3	17
2434789	rugby	2	1	1	1	2	2	2	2	1	1	72	180	22.22	32	2	3	7	7	2	5	2	4	7	49	30	10	11	6	7	2	3	3.375	1.8	2.54375	29	30	92	28	15	23	26	54	55	3	16
2434796	Triathlon	1	2	1	1	2	1	1	3	3	1	60	169	21.01	44	4	0	5	8	4	8	11	4	10	57	38	12	13	6	5	3.25	1.75	3.625	2.8	2.85625	30	34	88	23	14	21	30	32	42	3	20
2435007	Athletics	1	4	1	2	1	1	1	2	2	1	55	170	19.03	45	8	4	5	8	3	8	4	5	11	49	34	13	11	4	6	3	1	2.25	1.2	1.8625	29	33	93	27	15	21	30	23	30	3	22
2435080	dancing	1	1	2	1	1	2	1	3	2	1				36	4	1	9	4	1	4	9	4	17	50	26	10	8	8	4	4.75	3	3.75	4	3.875	31	28	89	26	13	24	26	54	48	2	20
2435109	Triathlon	1	2	1	2	2	1	1	2	2	1	62.6	173	20.92	38	4	4	3	8	3	5	7	4	13	84	14	16	19	7	11	2.25	0.25	0.875	0.6	0.99375	35	26	102	31	17	26	28	26	42	2	18
2435127	Swimming	1	3	2	1	1	1	2	3	1	2	68	188	19.24	34	4	1	4	4	2	8	5	6	10	45	17	10	10	6	6	3.25	1.75	2.25	2.6	2.4625	25	31	79	25	12	20	22	53	41	2	12
2435187	Long-distance race	1	3	1	2	2	1	1	2	2	1	54.4	155	22.64	59	7	7	5	11	7	2	11	9	9	81	26	16	17	8	10	1.25	0.25	1.875	0.8	1.04375	31	25	105	29	18	27	31	33	30	2	20
2435726	Swimming	1	3	1	1	1	1	2	3	2	1	63	180	19.44	36	3	4	3	6	1	9	4	6	12	50	23	10	10	8	6	1	0.25	0.5	0.4	0.5375	30	30	90	30	15	17	28	33	27	2	13
2436821	Football	2	3	2	2	1	2	2	2	1	2	65	185	18.99	33	5	4	3	5	5	2	5	4	26	60	34	13	11	8	8	5.5	4.25	4.75	4.4	4.725	29	25	90	27	18	22	23	63	50	3	17
2436898	Triathlon	1	2	2	1	2	1	1	2	2	1	52	163	19.57	31	1	1	8	5	4	4	2	6	7	51	20	12	11	6	5	1	0	0.625	0.4	0.50625	27	26	92	24	15	23	30	26	23	2	21
2437066	Sprint	1	4	2	1	1	1	1	2	2	1	68			53	5	8	6	6	7	6	11	4	14	85	23	17	18	9	11	3	2.25	2.625	3.4	2.81875	31	26	98	28	17	25	28	41	46	2	18
2437068	Basketball	2	3	3	2	1	2	2	2	2	1	68	188	19.24	42	4	8	2	8	4	4	6	6	18	61	16	13	11	8	9	3.25	2.5	2.375	2.2	2.58125	28	23	102	31	16	25	30	56	42	2	18
2437069	Basketball	2	4	2	1	2	2	2	2	1	1	73.5	188	20.8	35	3	7	2	4	5	1	9	4	14	75	18	12	19	7	10	3.25	2.25	2.375	2.4	2.56875	25	23	102	30	18	24	30	54	40	3	17
2437070	The high jump	1	3	2	1	1	1	1	2	2	2	62.6	173	20.92	104	14	19	9	16	13	4	20	9	14	102	19	24	22	11	11	2.5	2.5	2.125	2.8	2.48125	46	46	110	30	19	30	31	49	39	1	22
2437073	Swimming	1	3	3	1	1	1	1	3	2	1	73.5	188	20.8	41	5	1	6	8	3	5	7	6	15	59	18	9	14	7	9	3	2	2.375	3.4	2.69375	31	31	92	28	16	21	27	51	42	3	16
2437074	Football	2	4	3	1	1	2	1	1	3	1	67.1	173	22.42	58	7	9	6	9	9	3	9	6	18	82	19	17	17	8	12	3	2	2.875	2.6	2.61875	32	26	102	31	17	25	29	56	45	2	18
2437076	Tennis	2	4	1	1	1	1	1	3	2	1	74	179	23.1	35	4	5	6	5	3	5	2	5	18	71	24	14	16	9	9	1.75	0.75	0.5	0	0.75	33	21	97	26	18	23	30	51	50	1	19
2437078	Football	2	4	2	1	1	2	1	3	3	1	67.1	165	24.65	46	7	4	7	4	4	5	10	5	15	80	17	16	18	8	10	2.5	1.75	2.375	2.4	2.25625	33	21	101	30	17	25	29	53	43	1	17
2437079	Basketball	2	4	2	1	1	2	2	2	1	1	68.9	191	18.89	37	4	1	8	6	5	5	4	4	18	54	18	15	10	8	4	3	2.25	2.875	3	2.78125	29	29	88	27	15	22	24	58	43	2	20
2437081	Swimming	1	4	2	1	1	1	1	3	3	2	72.6	183	21.68	29	1	0	6	5	0	5	6	6	15	46	21	11	9	6	6	1.75	0.75	2.625	2.4	1.88125	29	28	88	30	11	18	29	50	43	2	18
2437083	Volleyball	1	3	1	1	1	2	2	2	1	1	67.1	173	22.42	56	6	7	6	5	8	3	9	12	15	92	16	20	20	6	12	3.5	2	3.125	3	2.90625	42	38	104	31	18	24	31	56	43	1	20
2437084	Tennis	2	1	2	1	1	2	1	3	3	1	70.3	170	24.33	31	3	3	5	6	1	5	5	3	13	53	15	15	9	6	5	1.5	0.75	1.75	2.4	1.6	28	29	82	25	16	20	21	47	42	3	22
2437085	Football	2	1	2	1	1	2	1	3	2	1	68.9	173	23.02	53	7	8	6	8	6	4	10	4	14	78	19	15	15	10	10	2	1.25	2.875	2.8	2.23125	29	24	98	29	16	24	29	53	40	2	17
2437107	Swimming	1	4	2	1	2	1	1	2	2	1	72.6	183	21.68	23	3	2	5	3	3	4	2	1	11	67	14	13	14	9	8	2.25	1.75	3.125	2	2.28125	28	22	90	29	13	19	29	43	40	3	16
2437110	Sprint	1	4	2	1	2	1	1	2	2	1	56.7	168	20.09	17	0	1	1	1	7	0	4	3	14	50	18	4	13	6	10	2.5	1	3	2.2	2.175	19	31	67	18	18	12	19	48	42	3	10
2437127	Volleyball	1	4	2	1	2	2	1	3	2	1	59	165	21.67	32	0	5	6	6	1	5	4	5	14	54	17	14	12	6	7	2.25	1.5	2.5	2.8	2.2625	26	23	96	26	17	25	28	48	40	1	17
2437133	Basketball	2	4	2	2	2	2	2	2	1	1	54.4	173	18.18	25	0	0	7	4	2	5	1	6	16	55	14	14	9	6	8	4	2	2.875	2.6	2.86875	34	26	104	30	18	22	34	62	52	1	17
2437138	Volleyball	1	1	2	1	2	2	1	2	2	1	59.9	168	21.22	52	6	6	4	11	3	3	13	6	16	80	20	15	17	8	12	2	1.25	2.75	2.4	2.1	29	23	93	28	17	21	27	47	46	2	17
2437141	Swimming	1	3	3	1	1	1	1	2	2	1	65.8	185	19.23	30	0	1	8	5	0	8	2	6	13	51	13	12	11	6	4	3.5	2.5	3	3	3	30	29	92	30	15	20	27	62	54	2	17
2437149	Basketball	2	4	2	1	2	2	2	2	1	1	62.6	173	20.92	20	0	1	2	0	8	6	2	1	14	74	19	3	25	1	12	2.25	1.25	2.625	1.8	1.98125	31	14	94	21	18	18	37	45	44	3	15
2437152	Swimming	1	4	2	1	2	1	1	2	1	1	55.3	168	19.59	8	0	0	0	0	8	0	0	0	14	52	14	7	20	3	11	3.5	2	3	3.4	2.975	50	12	58	15	12	17	14	57	49	3	7
2437305	Basketball	2	4	2	1	1	2	2	2	1	1	68.9	188	19.49	21	0	0	7	2	2	2	1	7	14	54	18	13	12	3	8	3.25	2	3	2.6	2.7125	35	22	106	30	16	24	36	57	47	2	17
2437306	Swimming	1	3	3	2	1	1	1	2	2	1	67.6	188	19.13	28	3	5	5	3	3	2	4	3	14	63	18	13	13	8	8	3	2	2.375	2.8	2.54375	26	28	101	29	19	23	30	56	48	3	16
2438000	Football	2	3	4	1	1	2	1	2	3	1	70	185	20.45	62	8	5	7	10	6	6	13	7	20	85	34	19	17	9	10	5.25	3.5	5.375	5.4	4.88125	32	29	99	27	18	25	29	55	49	2	21
2438008	Volleyball	1	1	1	1	2	1	1	2	2	1	71	175	23.18	38	7	1	11	5	5	3	2	4	16	74	22	17	16	8	7	1.25	0.5	0.875	0.8	0.85625	33	22	101	28	17	26	30	48	47	3	20
2438015	Volleyball	1	3	3	1	2	2	2	2	1	1	65	190	18.01	56	9	10	7	7	9	2	8	4	23	74	34	15	17	7	9	6	5.25	5.25	3.8	5.075	28	26	95	28	20	22	25	60	49	2	18
2438040	Basketball	2	3	4	1	1	2	2	1	1	2	75	195	19.72	43	7	5	7	5	5	3	6	5	24	72	35	14	16	8	9	6.25	3.75	4.375	4.6	4.74375	31	26	104	28	19	23	34	53	48	3	20
2438054	Football	2	4	3	2	1	2	2	2	2	1	67.1	185	19.61	26	2	3	6	6	1	3	2	3	15	50	18	12	10	6	5	3	2	2.875	3	2.71875	31	27	96	29	16	22	29	61	49	4	20
2438061	Football	2	1	3	1	1	2	2	2	2	1	62.6	178	19.76	50	7	9	1	8	8	4	7	6	17	80	22	17	17	9	10	5.25	3.25	3.25	4.2	3.9875	30	22	96	28	16	24	28	61	47	3	19
2438063	Swimming	1	4	2	1	2	1	1	2	2	1	61.3	168	21.72	42	15	0	4	4	3	3	1	12	8	76	29	23	16	4	9	1	0.25	0.75	0	0.5	44	27	108	31	17	28	32	54	26	4	25
2438073	Basketball	2	4	2	1	1	2	1	3	2	1	72.6	183	21.68	41	5	0	10	5	4	8	4	5	16	52	14	13	9	8	4	2.25	1.75	2.625	1.8	2.10625	24	28	87	25	13	22	27	50	44	3	15
2438088	Football	2	4	2	1	1	2	1	2	2	1	72.6	170	25.12	37	4	2	5	6	5	2	8	5	14	61	18	12	14	9	4	4	1.5	1.625	2.2	2.33125	34	27	95	23	17	25	30	50	38	3	22
2438095	Volleyball	1	4	2	1	1	2	1	2	2	1	70.3	173	23.49	50	4	5	12	8	3	3	9	6	13	59	16	15	13	5	8	2.25	1.25	2.5	2.6	2.15	29	31	90	24	17	22	27	49	43	3	21
2438102	Swimming	1	4	2	1	2	1	1	2	2	1	59	168	20.9	32	5	4	6	1	4	5	3	4	15	54	18	9	15	8	5	2.25	1.25	1.375	2	1.71875	31	29	96	27	16	24	29	44	45	4	15
2438110	Volleyball	1	4	2	1	2	2	1	3	2	1	58.1	168	20.59	30	0	5	6	5	1	5	4	4	14	65	17	12	15	7	8	1.75	0.75	2.125	2.2	1.70625	33	30	91	28	16	21	26	50	42	1	15
2438119	Basketball	2	4	2	1	2	2	1	3	2	1	59.9	170	20.73	26	0	3	5	4	2	5	3	4	16	67	17	15	12	9	9	1.5	1.25	2.5	2	1.8125	29	31	94	28	16	22	28	46	44	1	15
2438124	Swimming	1	4	2	1	2	1	1	2	2	1	57.2	173	19.11	58	6	6	8	9	6	6	9	8	13	51	16	15	10	4	10	2	1.5	2.25	2.4	2.0375	32	27	90	28	13	23	26	42	39	2	19
2438129	Tennis	2	1	1	1	2	1	1	2	2	1	63.5	175	20.73	30	4	1	8	5	0	6	1	5	15	44	20	10	10	7	4	2.75	0.25	2.5	1.4	1.725	23	29	86	27	15	19	25	43	39	2	12
2438131	Swimming	1	4	2	1	1	1	2	2	2	1	56.7	168	20.09	34	4	4	6	2	3	6	5	4	13	78	21	16	17	8	9	2.25	1.5	2.375	2.2	2.08125	29	23	97	30	17	25	25	55	37	2	19
2438137	Basketball	2	4	2	1	1	2	1	3	3	1	72.6	185	21.21	38	3	3	8	9	0	8	3	4	13	47	20	12	9	9	4	1.75	0.75	1.75	2.6	1.7125	26	30	82	26	12	19	25	48	41	2	12
2438142	Football	2	4	2	1	1	2	2	2	2	1	61.2	170	21.18	46	2	5	7	10	5	5	8	4	16	85	12	15	19	8	12	2	1	2.25	2	1.8125	35	24	97	28	14	25	30	49	41	1	21
2438224	Basketball	2	3	2	1	1	2	2	2	2	1	73.5	185	21.48	53	6	10	5	9	5	4	9	5	14	81	14	14	17	8	11	1.75	1.5	2.25	2.4	1.975	34	26	99	27	16	26	30	45	42	2	21
2438230	Sprint	1	4	2	1	1	1	1	3	3	2	68	183	20.31	27	0	0	9	4	0	7	3	4	15	43	15	9	11	6	5	2	1	2.125	2	1.78125	28	26	87	28	14	18	27	44	40	2	15
2438231	Tennis	2	4	2	1	1	1	1	3	3	2	67.1	183	20.04	48	8	7	4	6	5	3	9	6	14	80	14	15	18	8	12	2	1.5	2.5	2.6	2.15	30	22	95	25	16	26	28	44	40	2	19
2438233	dancing	1	4	1	1	2	1	2	2	2	1	60	170	20.76	32	2	2	9	6	0	7	2	4	16	53	21	10	10	9	5	2.75	1	2.75	2.4	2.225	24	28	90	28	16	19	27	55	47	2	15
2438235	running	1	1	2	1	2	1	2	2	1	1	75	175	24.49	62	10	11	7	7	9	3	11	4	17	80	19	15	18	10	9	2.5	1.25	2.5	2.8	2.2625	32	25	97	31	16	22	28	55	46	3	17
2438236	Swimming	1	4	1	1	2	1	1	1	2	1	52	173	17.37	47	4	5	4	8	7	5	10	4	16	77	22	12	17	8	11	1.75	1.5	2.625	2.4	2.06875	35	25	101	30	16	24	31	50	47	1	20
2438240	Football	2	3	2	1	1	2	1	2	3	2	61.2	173	20.45	27	1	3	0	1	9	3	1	9	13	91	16	16	21	11	12	2	1.5	1.5	2.2	1.8	42	12	116	33	20	28	35	47	38	3	22
2438241	Basketball	2	4	2	1	1	2	1	3	3	2	74.8	183	22.34	30	3	3	8	4	3	4	2	3	13	54	15	10	10	8	6	2.25	1.25	1.625	2.6	1.93125	31	30	91	29	16	19	27	47	44	3	16
2438244	Swimming	1	4	2	1	1	1	2	2	2	1	69.4	183	20.72	17	0	3	0	0	6	3	0	5	14	70	15	12	15	7	11	2	1.75	1.625	2	1.84375	41	11	107	34	16	26	31	45	40	3	24
2438247	Shot put	2	3	3	1	1	2	2	2	2	1	90	175	29.39	44	4	4	8	7	3	5	8	5	23	80	34	15	19	8	10	5.75	4.5	4.25	4.6	4.775	31	26	102	31	18	25	28	56	50	3	20
2438249	Football	2	4	2	1	1	2	2	2	2	1	58.1	173	19.41	55	9	6	6	9	4	4	11	6	13	86	11	17	18	9	11	1.75	1.25	2.375	2.2	1.89375	34	26	100	28	18	23	31	52	41	2	18
2438250	The long jump	1	3	2	1	1	2	2	2	1	1	65	178	20.52	29	6	1	6	5	1	8	1	1	24	41	32	11	5	6	6	5.5	5.5	4.875	3.8	4.91875	24	25	80	24	13	18	25	57	46	2	12
2438251	running	1	4	2	1	2	1	1	1	2	1	60	175	19.59	53	6	6	6	10	7	3	7	8	16	86	24	14	18	9	13	2.25	1	3	3	2.3125	35	25	108	33	18	28	29	55	47	1	20
2438252	Swimming	1	4	1	1	2	1	1	2	1	1	50	168	17.72	32	2	7	4	3	4	5	3	4	11	72	23	16	14	8	9	2.25	0.75	3.125	2.8	2.23125	37	40	99	28	17	26	28	57	43	3	16
2438253	running	1	4	1	1	2	1	2	2	2	1	50	170	17.3	38	3	1	7	7	2	7	6	5	14	41	23	11	7	6	4	2.25	1	2.875	3	2.28125	26	25	82	26	12	17	27	53	47	2	13
2438256	Volleyball	1	4	2	1	2	2	2	2	1	1	67.1	175	21.91	53	10	8	6	5	6	2	7	9	15	76	16	16	16	9	10	4	2.75	2.5	2.4	2.9125	29	23	92	28	16	20	28	61	51	2	18
2438257	Basketball	2	4	1	1	2	2	1	2	2	1	60	170	20.76	89	11	13	8	14	13	3	17	10	16	95	30	18	21	9	13	2.75	2	2.625	3	2.59375	40	42	106	30	20	26	30	51	48	1	19
2438258	running	1	4	2	1	1	2	1	2	2	1	65	180	20.06	27	1	2	6	3	2	6	3	4	11	49	29	11	9	6	5	2.5	1.5	2.875	3.4	2.56875	34	27	113	32	19	26	36	51	44	2	19
2438261	Tennis	2	3	3	1	1	1	1	2	3	1	68.9	173	23.02	49	5	1	9	9	3	7	9	6	12	58	19	11	13	10	6	4	2	2.375	2.6	2.74375	28	31	87	24	14	22	27	46	46	4	23
2438265	Swimming	1	4	2	1	2	1	1	1	2	1	58.1	170	20.1	50	5	8	5	4	6	4	10	8	15	75	16	12	17	7	11	2	0.75	2.625	1.8	1.79375	33	22	101	28	19	22	32	52	37	2	17
2438267	Sprint	1	4	2	1	2	1	1	2	1	1	54	160	21.09	35	2	2	12	6	2	3	2	6	12	51	18	12	8	8	6	4	2.75	2.75	2.6	3.025	29	26	88	26	14	22	26	61	48	2	15
2438275	Football	2	1	1	1	1	2	1	1	3	1	70	182	21.13	20	3	0	0	3	6	1	2	5	17	70	30	14	19	3	10	2.5	1.5	2.875	3	2.46875	33	12	101	31	19	19	32	54	49	3	15
2438276	Sprint	1	1	2	1	2	1	1	3	1	1	53.5	165	19.65	24	4	2	6	2	1	6	1	2	14	57	15	12	10	5	10	2.5	1	2	2.4	1.975	29	32	86	26	14	19	27	49	47	1	15
2438277	running	1	4	1	1	1	1	1	2	2	1	65	175	21.22	40	5	3	6	6	4	6	5	5	17	76	28	15	14	8	12	2.5	1.25	3	4	2.6875	30	24	97	26	17	23	31	53	48	2	18
2438278	Basketball	2	1	2	1	1	2	2	2	2	1	75	183	22.4	55	7	1	9	10	5	5	8	10	18	52	28	15	8	4	7	2.25	1.5	2.875	3.6	2.55625	33	30	88	24	14	24	26	54	49	3	17
2438281	Tennis	2	4	2	1	1	2	1	2	2	1	64.9	183	19.38	50	6	4	6	9	6	3	9	7	15	60	15	15	11	6	7	2	1.75	2.125	1.6	1.86875	36	20	107	31	18	25	33	47	35	1	20
2438282	Basketball	2	3	2	1	1	2	1	2	2	1	70.8	188	20.03	27	4	6	6	0	5	3	1	2	14	85	19	15	20	1	15	1.75	1.75	2.125	2.2	1.95625	36	19	53	13	17	11	12	52	40	2	8
2438283	Volleyball	1	4	2	1	1	2	1	2	2	1	56.7	173	18.94	37	2	3	7	5	4	4	7	5	13	67	18	12	13	9	10	3.75	2	2.125	2.2	2.51875	32	29	101	28	19	28	26	50	44	3	23
2438284	Swimming	1	4	2	1	2	1	1	1	2	1	59.9	173	20.01	58	10	8	5	11	5	3	10	6	13	73	18	16	15	10	7	1.5	2	2	2.2	1.925	32	24	93	24	18	21	30	49	37	2	17
2438286	Basketball	2	1	2	1	1	2	2	2	2	1	75	185	21.91	47	8	9	2	6	6	4	7	5	16	77	25	15	16	9	9	2.5	1.5	3.25	3	2.5625	34	28	101	31	17	24	29	50	45	1	20
2438287	A long run	1	1	2	1	1	1	2	1	3	1	72	180	22.22	46	6	5	5	7	6	7	5	5	15	72	26	13	18	8	7	3.25	2	3.125	3.2	2.89375	33	22	94	28	17	23	26	56	46	2	17
2438288	Basketball	2	1	1	1	1	2	2	2	2	1	68	178	21.46	40	3	3	9	6	6	2	5	6	15	49	23	9	9	6	7	3	2.25	2.875	2.8	2.73125	31	27	93	26	16	22	29	48	47	2	16
2438289	Sprint	1	1	2	1	1	1	2	2	2	1	64.4	173	21.52	40	4	4	8	7	2	7	5	3	15	47	16	9	6	8	6	2	1	1.625	1.6	1.55625	26	27	82	26	15	18	23	46	40	2	12
2438290	Swimming	1	3	2	1	2	1	1	2	2	1	59.9	170	20.73	33	3	3	6	7	1	6	3	4	15	45	16	9	9	7	6	4.25	2.5	3.625	2.6	3.24375	27	29	83	22	15	20	26	49	38	2	12
2438293	Swimming	1	3	2	1	2	2	1	2	2	1	56.7	168	20.09	27	2	1	9	1	1	6	2	5	17	54	17	15	11	5	6	4	3	2.75	3.2	3.2375	33	23	111	36	18	24	33	59	51	2	18
2438295	Sprint	1	4	2	1	2	1	2	2	1	1	56.7	165	20.83	49	12	3	10	5	4	6	8	1	15	68	18	15	15	4	12	2	0.75	2.375	1.8	1.73125	25	19	118	36	22	30	30	54	43	4	20
2438296	Basketball	2	4	2	1	1	2	2	2	2	1	69.9	175	22.82	32	2	1	7	6	0	9	2	5	12	50	15	11	10	8	5	1.75	2	2	1.6	1.8375	24	26	78	24	12	17	25	50	38	2	11
2438297	Football	2	1	2	1	1	2	1	3	3	1	65	178	20.52	104	13	14	8	16	13	4	24	12	18	92	28	17	20	10	15	3	2.25	3	3.6	2.9625	44	47	112	31	20	31	30	58	47	1	22
2438298	running	1	4	1	1	1	1	1	2	2	1	75	185	21.91	33	6	0	6	6	2	6	3	4	19	72	30	12	17	8	9	3	2	2.875	3.6	2.86875	30	26	94	28	17	24	25	57	47	3	20
2438299	Basketball	2	1	1	1	1	2	2	2	2	1	75	188	21.22	30	1	1	6	5	4	6	3	4	17	54	28	15	13	4	8	2.75	2	3.25	3.4	2.85	35	21	106	32	17	25	32	57	49	2	18
2438300	Football	2	4	2	1	1	2	1	3	3	1	64.9	173	21.68	95	12	14	6	11	14	5	20	13	15	96	17	18	23	8	12	2	1	2.375	2	1.84375	45	45	115	31	20	30	34	46	36	1	22
2438301	Swimming	1	4	2	1	1	1	1	3	3	2	66.2	183	19.77	30	4	4	5	4	2	4	2	5	13	58	17	14	12	5	5	1.75	1.25	2.25	1.4	1.6625	31	33	95	27	16	23	29	46	42	3	17
2438305	Basketball	2	3	3	1	2	2	2	2	1	1	57.6	175	18.81	13	0	3	0	2	4	0	1	3	16	74	18	10	25	3	13	3.5	2.25	2.75	2.6	2.775	42	23	60	10	17	7	26	60	46	5	8
2438307	Swimming	1	4	2	1	2	1	1	2	2	1	56.7	170	19.62	45	6	2	5	5	7	7	4	9	14	53	12	13	14	3	9	1.75	0.5	2.375	2.6	1.80625	27	34	87	25	17	22	23	53	35	3	17
2438308	Basketball	2	4	2	1	1	2	1	3	3	2	67.1	183	20.04	32	4	2	5	5	3	5	3	5	15	59	16	12	12	8	8	2	1	2.625	2.2	1.95625	32	32	92	27	15	22	28	52	43	2	15
2438309	A long run	1	1	2	1	1	1	1	2	3	2	64	177	20.43	21	2	0	4	4	0	5	2	4	17	47	26	11	9	9	6	2.5	1.25	3.25	3.4	2.6	25	30	84	25	13	20	26	51	47	2	12
2438310	Basketball	2	1	2	1	1	1	2	2	3	2	68	188	19.24	43	7	6	2	7	5	3	8	5	16	73	27	16	11	8	9	2.75	2	3.375	3.6	2.93125	28	23	96	30	18	21	27	53	47	2	17
2438312	marathon	1	4	1	1	1	1	1	2	2	1	65	180	20.06	32	4	0	7	5	2	5	5	4	16	71	25	12	15	10	9	2.5	2.5	3	3.2	2.8	30	21	98	31	16	24	27	55	46	1	18
2438313	Volleyball	1	4	2	1	2	1	1	2	2	1	56.2	170	19.45	46	5	6	9	8	4	2	5	7	15	79	18	18	15	8	11	2	1.5	2.5	2.4	2.1	33	22	102	32	19	23	28	45	46	2	17
2438316	dancing	1	4	1	1	2	1	1	2	1	1	50	168	17.72	28	4	2	6	3	0	5	5	3	20	53	30	12	10	4	8	4.25	1.75	3.375	3.2	3.14375	33	25	89	27	14	22	26	56	47	3	14
2438317	marathon	1	1	2	1	2	1	1	2	2	1	65	173	21.72	15	1	0	0	0	7	0	0	7	19	86	30	18	24	0	10	3	1.75	3.25	2.6	2.65	36	10	85	25	15	17	28	53	44	3	17
2438318	Basketball	2	1	1	1	1	2	1	2	3	1	75	188	21.22	41	0	0	7	9	7	4	7	7	18	53	30	4	19	1	9	2.75	2	3.25	3.8	2.95	27	23	49	10	13	9	17	54	45	5	9
2438359	Basketball	2	1	1	1	1	2	2	2	2	1	75	188	21.22	21	0	0	6	4	3	2	1	5	13	56	25	13	14	3	8	2.5	1.75	3	3.4	2.6625	33	22	101	28	15	25	33	57	50	1	17
2438360	A long run	1	1	2	1	1	1	1	2	2	1	70	180	21.6	27	6	1	6	3	2	5	2	2	14	71	24	14	16	7	10	2.75	1.25	3.25	3	2.5625	33	25	102	31	15	26	30	58	49	2	19
2438361	dancing	1	1	1	1	2	1	1	1	1	1	50	170	17.3	55	6	8	8	7	8	2	8	8	15	80	25	13	20	9	11	2.75	1.5	2.625	3.2	2.51875	37	26	98	30	17	23	28	56	52	2	19
2438382	Volleyball	1	1	2	1	2	2	2	2	1	2	65	180	20.06	45	9	11	3	6	3	4	5	4	19	74	27	14	19	7	9	2.75	1.25	2.875	3.4	2.56875	31	21	107	31	18	26	32	57	48	2	19
2438383	Football	2	4	1	1	1	1	1	3	3	1	70	178	22.09	94	15	14	10	12	13	3	18	9	18	103	28	20	21	11	13	2.25	1.5	2.75	3	2.375	45	25	109	30	22	29	28	53	46	1	21
2438385	Basketball	2	1	1	1	1	2	2	2	2	1	75	180	23.15	21	1	0	7	3	0	4	1	5	18	54	25	14	12	4	8	2.5	1.5	3	2.6	2.4	35	21	99	26	17	24	32	56	50	2	18
2438427	dancing	1	4	1	1	2	1	1	3	2	1	46	170	15.92	36	2	2	7	7	4	5	4	5	15	55	27	8	13	6	8	2.5	2.25	3.625	3.4	2.94375	30	27	88	28	14	18	28	52	45	3	21
2438428	Volleyball	1	1	1	1	2	2	1	2	1	1	56	176	18.08	50	7	1	6	8	2	8	10	8	13	54	28	14	13	5	6	3	2	3.375	3.6	2.99375	27	31	93	26	17	25	25	53	48	3	21
2438430	Basketball	2	1	2	1	1	2	2	2	2	1	75	188	21.22	49	8	1	8	9	4	9	5	5	15	63	30	10	15	8	9	2	1.75	2.875	3.4	2.50625	30	31	92	23	14	26	29	52	50	3	18
2438439	Basketball	2	4	2	1	1	2	1	3	3	2	75	187	21.45	40	5	3	3	6	5	3	11	4	18	73	31	15	14	10	7	2.5	2	3.25	2.6	2.5875	27	21	96	29	15	22	30	54	48	2	17
2438440	marathon	1	1	1	1	1	1	1	2	2	1	70	187	20.02	55	9	7	6	5	6	3	12	7	18	88	28	17	19	8	12	3	2	3.375	3.2	2.89375	33	24	97	26	17	24	30	54	46	1	18
2438441	boxing	1	1	2	1	1	1	1	2	2	1	75	186	21.68	44	7	6	6	7	3	7	3	5	18	64	27	15	14	4	7	3	2	3.5	3.8	3.075	34	24	87	28	12	22	25	52	46	3	23
2438669	Volleyball	1	1	1	1	2	2	1	2	1	1	65	178	20.52	38	7	1	4	6	2	8	6	4	18	61	28	13	13	7	6	2.75	1.5	3.5	3.2	2.7375	33	34	95	27	16	19	33	56	45	3	17
2438672	Basketball	2	1	1	1	1	2	1	3	2	1	75	188	21.22	22	1	1	4	4	0	5	5	2	17	57	30	10	11	7	7	3	2.25	3.25	3.8	3.075	28	29	96	30	15	24	27	53	49	4	15
2438673	A long run	1	1	1	1	1	1	1	3	3	1	68	185	19.87	28	2	1	6	4	2	4	5	4	17	60	32	15	10	7	8	3	2.25	3.5	3.4	3.0375	24	34	89	31	13	24	21	57	51	3	21
2438707	dancing	1	4	1	1	2	1	1	3	2	1	56	170	19.38	32	3	0	3	7	0	9	6	4	16	62	30	14	10	10	7	2.75	2.25	3.25	4	3.0625	32	29	103	34	17	25	27	58	47	3	22
2438709	Basketball	2	4	2	1	1	2	1	3	2	1	75	189	21	43	6	1	9	7	1	8	7	4	16	60	29	14	11	7	7	2.75	2.25	3.25	3.8	3.0125	31	27	91	27	15	20	29	58	48	3	18
2438726	baseball	2	4	1	1	1	2	1	2	3	1	68	180	20.99	52	7	5	3	8	5	5	12	7	19	85	29	16	18	10	11	2.75	2.25	3.125	3.6	2.93125	38	29	97	28	16	23	30	54	54	1	20
2438751	Orienteering	2	2	1	2	2	1	1	2	2	1		165		41	8	6	2	6	3	3	7	6	7	78	27	16	16	8	10	1	0.25	1.75	2	1.25	34	24	105	30	17	26	32	45	55	1	20
2438799	dancing	1	1	1	1	1	2	2	2	2	1	65	175	21.22	32	7	1	10	0	8	0	2	4	17	79	31	22	18	5	14	2.25	1.75	2.875	2.8	2.41875	31	21	103	33	12	25	33	56	47	4	19
2438800	Volleyball	1	1	1	1	2	2	1	2	2	1	75	188	21.22	29	4	4	2	3	2	2	7	5	19	65	32	14	14	8	7	2	2	3.125	2.8	2.48125	31	31	91	28	14	22	27	54	43	3	18
2438801	Basketball	2	1	1	1	1	2	1	2	3	1	75	188	21.22	54	5	11	6	4	5	5	11	7	18	83	27	15	19	8	12	3.25	1.75	3.375	3.2	2.89375	35	24	99	29	18	23	29	54	50	2	20
2438856	Basketball	2	1	1	1	1	2	1	2	3	1	75	189	21	42	5	6	10	7	1	3	6	4	18	73	29	15	14	11	8	3	1.75	3.125	3.2	2.76875	35	24	108	34	18	26	30	55	47	1	20
2438857	Basketball	2	1	1	1	1	2	1	3	2	1	68	188	19.24	33	0	1	10	8	4	1	3	6	16	49	29	11	11	8	6	3	2.5	3.25	3.8	3.1375	27	26	96	28	17	21	30	52	47	3	18
2438858	Volleyball	1	1	2	1	1	2	1	3	3	1	75	189	21	96	11	12	11	17	15	6	16	8	16	95	29	17	23	9	11	2.75	1.5	3	2.8	2.5125	47	43	107	32	18	26	31	55	49	1	23
2438926	Volleyball	1	1	2	1	1	2	1	3	3	1	72	188	20.37	105	14	15	12	13	15	4	20	12	16	99	28	20	22	10	11	3.75	2.25	3.875	3.8	3.41875	39	34	113	34	19	29	31	54	48	1	22
2438927	Basketball	2	1	1	1	1	2	1	2	3	1	75	190	20.78	39	5	4	3	5	5	7	4	6	18	43	31	10	7	7	8	3	2	3.5	3.6	3.025	23	28	79	24	13	18	24	55	48	2	12
2438928	Football	2	1	2	1	1	2	1	3	3	1	65	188	18.39	24	1	0	5	6	0	6	3	3	18	51	33	12	10	7	6	3.5	3	3.625	4	3.53125	25	27	92	29	15	20	28	52	47	2	15
2438956	Basketball	2	1	2	1	1	2	2	2	2	1	75	188	21.22	54	7	4	11	7	3	6	10	6	17	56	31	15	12	7	7	2.5	2.25	3.5	3	2.8125	27	30	82	20	15	22	25	53	46	3	15
2438960	dancing	1	1	2	1	1	1	1	2	3	2	52	170	17.99	20	1	1	3	2	5	4	0	4	18	64	28	17	17	4	8	3	1.75	3.125	3.6	2.86875	24	13	94	27	19	21	27	53	47	4	17
2438961	marathon	1	1	2	1	1	1	1	2	2	1	62	186	17.92	34	2	1	6	8	2	6	5	4	19	72	30	13	18	9	7	2.75	2.75	3.5	3.8	3.2	31	25	103	30	17	26	30	53	47	1	20
2439169	Tennis	2	1	1	1	1	1	1	2	2	1	68	168	24.09	51	8	1	9	12	4	6	7	4	11	59	22	15	11	8	7	1.75	0.5	0.625	0.2	0.76875	32	29	89	25	17	23	24	59	42	3	15
2439200	Basketball	2	4	2	1	1	2	1	3	3	1	72.6	191	19.9	58	7	8	7	12	7	3	10	4	15	72	19	13	16	8	10	2	1	2.125	2	1.78125	33	24	99	30	15	23	31	49	42	2	18
2439202	Swimming	1	3	2	1	2	1	1	2	2	1	59.9	175	19.56	47	4	5	6	9	8	3	7	5	13	70	17	16	14	8	10	2	1.75	1.875	1.6	1.80625	32	26	102	30	17	26	29	42	46	3	19
2439204	Tennis	2	3	2	1	2	2	1	2	2	1	59.9	183	17.89	44	7	3	7	5	2	4	6	10	14	58	18	10	14	8	7	1.75	1	2.25	2.2	1.8	35	28	86	26	14	19	27	48	42	2	22
2439205	Football	2	3	3	1	1	2	1	3	3	1	69.4	170	24.01	85	12	10	7	13	11	4	18	10	13	97	16	18	21	11	14	2	0.5	2.125	1.8	1.60625	43	40	106	31	18	27	30	47	40	1	22
2439207	Basketball	2	3	3	1	1	2	1	3	3	1	72.6	183	21.68	38	3	2	9	8	0	6	4	6	13	68	15	14	14	8	9	2	0.5	2.5	1.6	1.65	27	24	91	25	16	20	30	51	43	2	17
2439208	Swimming	1	3	2	1	2	1	1	3	2	1	60.8	168	21.54	29	1	3	6	5	0	3	4	7	14	50	19	11	10	6	6	1.75	2	2.25	1.6	1.9	21	26	84	26	13	18	27	48	42	1	11
2439211	Swimming	1	3	1	1	2	1	1	3	1	1	59.9	173	20.01	29	0	1	6	7	1	8	1	5	13	47	16	9	12	8	6	1.5	1.75	2.25	2.2	1.925	30	25	87	26	14	21	26	55	43	3	14
2439212	Tennis	2	4	2	1	2	1	1	2	2	1	56.2	173	18.78	72	4	3	20	6	6	13	11	9	13	42	21	6	10	11	1	2.25	1.5	2.125	3.2	2.26875	15	11	88	27	17	12	32	48	43	1	15
2439213	Football	2	4	2	1	1	2	2	2	2	1	67.1	173	22.42	31	6	3	1	5	6	1	6	3	15	72	18	13	18	4	10	2	1.5	2.125	1.8	1.85625	34	24	100	31	18	21	30	51	45	1	17
2439214	A long run	1	4	1	1	1	1	1	3	3	1	65	180	20.06	39	5	3	8	8	3	6	3	3	16	50	29	10	10	9	7	2.5	1.5	3.125	3.2	2.58125	28	25	79	22	13	20	24	55	46	2	12
2439215	Volleyball	1	4	1	1	2	2	2	2	1	1	60	179	18.73	49	3	3	5	9	5	5	8	11	18	62	27	13	12	7	10	2.75	1.25	3	3.4	2.6	30	31	85	25	13	17	30	53	47	1	14
2439216	Basketball	2	1	2	1	1	2	1	2	3	1	75	188	21.22	49	7	9	5	5	5	5	6	7	16	51	28	13	10	6	5	2.75	2.25	2.875	3.2	2.76875	30	28	87	26	11	19	31	53	44	3	23
2439218	Basketball	2	4	2	1	1	2	1	3	2	1	68.5	183	20.45	29	2	1	3	6	2	7	4	4	11	56	12	13	8	9	6	2.5	1.25	2.125	2	1.96875	32	23	91	27	16	24	24	49	38	4	17
2439219	Basketball	2	4	2	1	1	2	1	2	2	1	68	183	20.31	40	4	7	7	5	1	4	6	6	12	58	12	9	13	4	8	2.25	1.5	1.625	1.6	1.74375	33	30	88	28	17	17	26	46	39	3	22
2439220	Sprint	1	4	2	1	1	1	1	3	2	1	70.3	185	20.54	29	1	1	7	4	1	5	5	5	14	54	14	14	13	5	3	2	1.5	2.625	2.2	2.08125	27	25	84	23	15	24	22	59	46	3	17
2439221	Football	2	4	2	1	1	2	1	3	3	2	63.5	170	21.97	48	8	6	5	3	3	4	13	6	15	68	18	13	15	7	11	4.25	1.75	2.875	2.8	2.91875	29	23	99	30	14	24	31	54	43	2	17
2439222	Swimming	1	4	1	1	2	1	1	2	1	1	74.8	152	32.38	20	0	0	2	0	13	5	0	0	12	46	14	6	16	3	7	2.25	1.25	2	1.8	1.825	42	15	68	23	19	17	9	42	41	3	10
2439224	Volleyball	1	4	2	1	1	1	1	3	2	2	70.3	185	20.54	49	8	10	6	6	3	2	9	5	12	73	17	11	16	10	8	1.75	1.75	2	2.8	2.075	31	22	92	27	16	20	29	48	40	3	18
2439225	Volleyball	1	1	2	1	2	2	2	2	1	1	60	185	17.53	34	4	2	7	7	0	6	2	6	17	44	28	11	10	6	5	2.75	1.75	3.125	3.4	2.75625	29	26	94	27	15	21	31	55	44	2	14
2439226	dancing	1	1	2	1	2	1	1	2	1	1	54	175	17.63	31	3	4	5	4	3	2	3	7	18	64	33	13	14	8	8	2.75	1.5	3	3.4	2.6625	29	28	97	30	16	23	28	54	50	3	18
2439227	Swimming	1	4	2	1	1	1	1	3	3	2	72.6	183	21.68	48	12	8	1	4	6	3	10	4	15	69	13	15	14	8	8	1.75	1.5	1.875	1.8	1.73125	32	23	103	33	13	25	32	51	40	1	18
2439228	Basketball	2	4	1	1	1	2	1	3	3	1	68	175	22.2	31	1	2	9	5	1	7	3	3	12	70	18	15	17	8	11	2.5	1	2.125	2	1.90625	26	26	93	27	17	21	28	41	41	1	15
2439229	Swimming	1	3	2	1	2	1	1	3	2	1	57.2	178	18.05	84	12	10	7	14	11	3	18	9	16	85	16	21	19	4	12	1.75	1.5	2.125	2	1.84375	43	26	109	30	19	29	31	50	39	2	20
2439231	Swimming	1	4	1	1	2	1	1	1	2	1	59	168	20.9	51	7	5	8	10	5	3	10	3	11	77	11	14	16	9	10	2.5	1.5	1.5	2	1.875	33	26	99	29	17	26	27	42	39	2	19
2439232	Tennis	2	4	2	1	2	2	1	3	2	1	59	183	17.62	28	1	1	6	7	1	6	1	5	15	65	18	14	14	8	7	2	1.25	2.375	1.4	1.75625	33	34	95	31	16	17	31	50	44	1	16
2439233	Swimming	1	1	2	2	2	1	1	3	2	1	62.6	175	20.44	38	2	2	11	5	1	5	2	10	16	56	19	11	10	9	9	2	1	1.875	2	1.71875	29	31	89	29	17	19	24	52	44	3	14
2439234	Football	2	4	1	1	1	2	1	3	3	1	68.5	178	21.62	48	7	6	7	8	6	2	5	7	13	76	17	16	17	10	8	2.25	1.25	2	2.2	1.925	34	22	100	29	17	25	29	44	40	2	18
2439235	Basketball	2	4	1	1	1	2	1	3	2	1	72.6	183	21.68	27	2	2	7	6	0	6	2	2	10	61	16	15	11	9	6	2.25	1.25	2	1.6	1.775	26	25	91	24	15	22	30	42	36	2	15
2439236	Football	2	4	2	2	1	2	1	2	4	2	70.3	178	22.19	47	7	4	7	8	7	4	6	4	14	68	17	13	14	8	8	1.5	1.75	2.25	2.2	1.925	34	24	99	28	16	24	31	49	48	2	19
2439237	Basketball	2	4	1	1	1	2	1	3	2	1	77.1	185	22.53	39	3	2	9	6	0	4	6	9	11	63	14	11	14	9	9	2.5	0.5	1.625	1.8	1.60625	29	33	93	31	14	19	29	44	36	2	11
2439238	Sprint	1	4	2	1	2	1	1	2	2	1	53.5	170	18.51	46	10	6	3	4	4	4	8	7	13	70	22	15	14	8	8	2	1	2.125	2.2	1.83125	31	24	96	30	17	22	27	51	42	3	21
2439240	Football	2	4	1	1	1	2	1	3	3	1	72.6	178	22.91	54	10	10	5	7	3	3	10	6	12	76	11	16	18	8	8	2	0.75	1.625	1.8	1.54375	32	26	100	30	17	24	29	42	37	1	20
2439241	Swimming	1	4	1	1	2	1	1	2	1	1	59	170	20.42	54	7	9	7	9	5	5	7	5	10	85	12	18	19	8	10	2	1.5	1.625	2	1.78125	32	28	102	30	18	24	30	42	40	3	20
2439243	Swimming	1	3	2	1	2	1	1	2	2	2	57.2	175	18.68	47	9	7	5	10	2	6	5	3	13	75	19	16	17	8	8	2	0.5	1.875	2.2	1.64375	30	21	99	29	18	25	27	47	44	2	19
2439244	Volleyball	1	4	2	1	2	2	1	2	2	1	57.2	173	19.11	51	3	8	4	8	1	11	9	7	11	53	14	11	9	6	7	2.25	1	2.25	2	1.875	32	31	87	25	12	26	24	51	47	3	17
2439245	Basketball	2	4	1	1	1	2	1	3	3	1	77.1	185	22.53	28	3	1	6	5	3	1	5	4	14	51	15	9	11	6	6	1.75	1	2	1.4	1.5375	28	28	96	29	16	24	27	44	39	1	14
2439246	Swimming	1	4	2	1	2	1	1	2	2	1	59	173	19.71	51	8	2	11	8	4	7	7	4	14	55	19	14	12	5	8	2	1.75	2	2.4	2.0375	27	31	96	26	13	26	31	49	44	3	20
2439247	Football	2	4	2	1	1	2	1	3	2	1	74.8	183	22.34	30	3	2	5	4	3	5	5	3	13	58	13	12	12	8	6	2	1.75	2	2.2	1.9875	31	28	96	26	16	23	31	42	39	3	16
2439248	Basketball	2	4	2	1	1	2	1	2	3	2	72.6	178	22.91	37	7	2	8	7	0	3	4	6	15	44	15	10	8	8	5	2	0.75	2.625	2.2	1.89375	28	27	83	26	13	20	24	53	40	2	12
2439249	Football	2	4	2	1	1	2	1	2	3	2	70.3	178	22.19	32	2	1	8	8	1	7	2	3	8	46	15	12	7	7	6	2	1.5	2.125	2.6	2.05625	29	25	80	22	15	19	24	47	44	3	12
2439251	Swimming	1	4	1	1	2	1	1	1	2	1	59	173	19.71	53	8	6	4	8	5	5	11	6	13	71	11	18	16	6	10	2	1.5	1.5	2	1.75	32	22	98	29	16	26	27	43	36	2	21
2439252	Volleyball	1	4	2	2	2	2	1	3	2	1	62.6	183	18.69	32	4	2	8	6	0	2	6	4	15	61	19	12	11	11	6	2.25	1.25	2.375	2	1.96875	28	30	93	29	16	19	29	52	43	3	21
2439254	Swimming	1	4	1	1	2	1	1	2	1	1	56.7	168	20.09	24	4	0	6	1	4	2	3	4	12	62	15	15	14	4	7	2	0.75	2	2	1.6875	31	27	93	27	17	21	28	44	35	1	17
2439255	Tennis	2	4	2	2	2	2	1	3	2	1	57.2	178	18.05	43	4	3	10	3	1	5	8	9	13	54	20	10	15	6	6	2.25	1.25	1.5	2	1.75	35	27	97	34	19	19	25	50	37	3	22
2439259	Swimming	1	4	2	1	2	1	1	2	2	1	57.2	168	20.27	50	7	5	3	6	12	0	10	7	14	92	11	18	15	11	12	2.5	1	2	1.6	1.775	37	15	107	35	19	28	25	40	39	4	21
2439261	Basketball	2	4	2	1	1	2	1	3	2	1	81.6	185	23.84	32	0	2	5	4	3	5	7	6	13	56	14	12	10	7	7	2.5	1.25	2.25	2.6	2.15	34	24	99	33	18	27	21	44	37	3	21
2439264	Swimming	1	4	1	1	2	1	1	1	2	1	56.7	170	19.62	27	4	0	7	5	1	4	2	4	14	44	12	13	9	10	4	2.5	1	1.25	2	1.6875	23	20	82	27	13	17	25	42	38	2	10
2439267	Swimming	1	4	1	1	2	1	1	1	2	1	56.7	170	19.62	43	5	6	6	5	4	5	8	4	13	74	14	10	17	10	9	2	1.25	1.875	1.6	1.68125	29	21	102	29	20	24	29	46	39	2	17
2439270	Swimming	1	4	1	1	2	2	1	2	2	1	56.7	168	20.09	56	7	6	6	5	7	5	12	8	13	75	11	15	16	8	12	2	1.5	1.875	2	1.84375	32	21	102	28	18	25	31	47	36	2	18
2439273	Swimming	1	4	1	1	2	1	1	1	2	1	56.2	168	19.91	52	5	8	6	7	5	3	9	9	12	76	14	14	15	9	12	2.25	1	1.625	1.2	1.51875	29	21	100	32	15	23	30	44	35	1	17
2439280	Swimming	1	4	1	1	2	1	1	1	2	1	56.7	168	20.09	46	6	8	5	5	7	1	7	7	12	71	14	13	15	9	10	2.25	0.5	2	2.2	1.7375	29	22	101	34	17	24	26	42	36	2	17
2439285	Swimming	1	4	1	1	2	1	1	2	1	1	56.7	168	20.09	29	2	2	6	5	2	4	4	4	13	74	13	15	14	9	10	2.25	0.75	1.875	2.2	1.76875	31	21	96	26	16	25	29	46	36	2	19
2439290	Basketball	2	4	1	1	1	2	1	2	3	2	81.6	185	23.84	44	4	4	7	6	1	8	8	6	10	43	13	11	9	7	4	2	1	1.5	1.6	1.525	28	27	85	26	12	17	30	48	36	2	12
2439535	Cycling	1	4	2	1	2	1	1	2	2	1	52.1	175	17.01	39	5	3	5	6	2	7	5	6	12	59	26	12	13	8	8	5	1	1.375	1.2	2.14375	30	29	83	24	13	21	25	50	46	2	12
2439540	Basketball	2	4	3	1	1	2	2	2	2	1	85	195	22.35	33	3	2	8	4	0	10	1	5	15	41	29	11	9	5	5	2.5	2.5	3	3.4	2.85	24	27	78	25	11	17	25	56	46	2	12
2439541	dancing	1	1	2	1	2	1	1	3	2	1	56	188	15.84	30	2	1	7	5	5	2	5	3	17	58	28	12	15	8	6	3.25	2	3	3.8	3.0125	34	30	94	27	19	20	28	51	45	1	15
2439542	Volleyball	1	4	2	1	2	2	2	2	1	1	65	188	18.39	41	2	3	4	8	6	5	8	5	18	84	31	17	19	6	14	3	2.25	3.375	3.2	2.95625	41	15	104	29	18	27	30	55	42	3	21
2439544	heel-and-toeÂ walkingÂ race	1	4	2	1	1	2	1	3	2	1	59.9	178	18.91	31	4	1	7	5	0	8	1	5	15	49	15	9	12	6	4	2.25	1.5	2.125	2.2	2.01875	29	31	89	27	16	20	26	48	45	3	22
2439545	marathon	1	2	2	2	2	1	1	2	2	1	55.3	165	20.31	39	6	4	4	11	5	4	3	2	15	74	16	16	15	9	8	2.25	1.25	2.375	2.2	2.01875	34	26	98	30	17	23	28	57	39	1	20
2439548	Football	2	4	1	1	2	2	2	2	1	1	59	168	20.9	23	1	0	7	4	1	6	0	4	16	53	26	12	10	6	7	1.5	0.25	1	0.6	0.8375	24	31	85	24	14	21	26	50	50	2	14
2439551	A long run	1	1	2	1	1	1	1	2	2	1	50	175	16.33	33	3	1	5	8	0	9	2	5	17	42	31	11	9	6	4	3	1.75	2.75	3.6	2.775	28	26	83	26	12	20	25	54	46	2	12
2439552	dancing	1	4	2	1	2	1	1	1	2	1	52	178	16.41	53	5	8	6	8	6	4	8	8	18	88	30	21	19	8	11	2.75	2	3	3.6	2.8375	36	26	108	36	18	27	27	53	45	2	19
2439554	marathon	1	4	2	1	2	1	1	3	2	1	52	172	17.58	105	15	15	9	17	15	3	19	12	16	87	30	15	18	9	13	3	1.75	3.125	3.8	2.91875	42	47	115	32	21	30	32	53	45	1	22
2439565	badminton	2	1	1	1	1	2	1	3	2	1	72.6	175	23.71	51	8	5	8	8	5	8	4	5	12	71	20	15	18	7	6	1	0.75	1.625	1.8	1.29375	30	24	96	26	18	25	27	52	42	1	19
2439572	dancing	1	4	2	1	2	1	2	3	2	1	48	170	16.61	29	4	2	4	6	2	3	4	4	18	56	28	12	14	5	8	3	2.25	3.125	3	2.84375	35	30	93	32	14	21	26	50	45	1	13
2439574	boxing	1	1	2	1	1	1	1	2	2	1	70	172	23.66	38	3	1	7	7	3	6	6	5	19	45	29	10	9	6	6	3.25	2	3.25	3.4	2.975	25	31	92	26	17	22	27	48	43	2	12
2439576	Tennis	2	3	2	1	2	1	1	2	2	2	60.3	173	20.15	37	5	3	7	6	6	4	5	1	15	62	16	11	12	7	9	1.5	1	2.25	1.6	1.5875	30	24	90	25	16	23	26	50	43	3	18
2439577	Swimming	1	4	2	1	1	1	1	3	3	2	75	183	22.4	44	4	1	8	7	0	11	8	5	19	46	27	9	8	8	4	3	2	2.875	3.4	2.81875	25	20	86	28	13	21	24	53	46	2	12
2439579	hurdles	1	3	2	1	1	1	1	2	2	2	61.7	185	18.03	51	7	8	4	6	6	1	11	8	16	75	17	17	14	9	10	1.75	1.25	2.5	0.8	1.575	30	21	98	33	15	23	27	52	43	1	18
2439586	Volleyball	1	3	2	1	2	2	1	2	2	1	61.2	183	18.27	39	3	0	7	4	4	7	8	6	13	51	19	12	11	8	5	2	1	2.25	2.2	1.8625	31	29	95	29	17	20	29	46	44	1	13
2439588	Sprint	1	4	1	1	1	1	1	2	2	2	61.3	175	20.02	50	6	4	8	7	7	8	3	7	17	72	27	17	14	8	8	1.75	0.25	1	0.2	0.8	33	21	99	28	19	25	27	52	47	2	20
2439590	hurdles	1	1	2	1	1	1	1	2	2	2	66.2	185	19.34	42	3	8	2	7	4	2	10	6	15	81	17	16	14	12	12	1.5	1	2	1.6	1.525	31	22	95	27	19	22	27	42	46	2	17
2439591	Basketball	2	1	3	1	1	2	1	3	2	1	70	165	25.71	35	5	2	7	6	1	5	6	3	18	50	27	9	11	7	5	4.25	1.75	1.75	1.8	2.3875	33	29	91	32	14	22	23	51	49	3	20
2439593	marathon	1	4	2	2	2	1	1	2	2	1	58.1	170	20.1	52	5	6	7	9	5	7	8	5	15	76	11	14	16	7	12	1.5	0.75	2	2	1.5625	33	25	100	28	19	25	28	46	39	2	19
2439594	Swimming	1	1	2	1	2	1	1	3	2	1	65	175	21.22	45	6	5	10	5	3	8	6	2	17	55	28	11	11	8	4	3.25	1.75	3.25	2.8	2.7625	31	28	92	29	17	19	27	53	47	3	22
2439595	A long run	1	1	2	1	1	1	2	2	2	1	68	173	22.72	53	7	4	6	10	4	2	10	10	17	70	30	14	15	8	8	3	2.25	3	3.8	3.0125	38	27	95	29	16	24	26	54	48	1	18
2439596	Swimming	1	1	2	1	2	1	1	3	2	1	60	172	20.28	42	3	3	8	8	3	5	8	4	18	58	31	14	12	7	7	3	2.5	2.875	3.6	2.99375	31	31	92	28	18	21	25	56	43	3	21
2439598	Basketball	2	3	2	1	1	2	1	2	2	1	70.3	183	20.99	46	4	3	11	5	7	4	6	6	15	60	16	15	14	5	7	1.5	1.5	1.5	2.6	1.775	30	32	91	26	18	23	24	45	39	3	17
2439600	Swimming	1	3	2	1	1	1	1	3	3	2	68	178	21.46	55	8	10	5	9	4	2	11	6	15	73	16	14	15	8	9	2	1	1.75	2	1.6875	27	25	101	32	17	22	30	49	40	3	18
2439602	Football	2	3	2	1	1	2	1	2	2	1	64.4	175	21.03	38	5	3	7	8	3	4	5	3	15	52	22	12	12	5	9	1.75	1	1.625	1.6	1.49375	30	31	98	28	19	24	27	51	43	3	15
2439603	hurdles	1	4	2	2	1	1	1	3	2	2	64.5	185	18.85	37	2	3	9	2	1	6	8	6	17	67	30	14	15	8	6	1.25	0.25	1.125	0.8	0.85625	27	22	89	30	13	18	28	49	37	2	16
2439604	Basketball	2	4	2	1	1	2	1	3	3	2	76.2	188	21.56	49	7	5	8	6	5	1	9	8	13	74	22	12	17	11	8	1.75	0.5	2.125	2	1.59375	31	24	98	27	17	24	30	51	47	2	16
2439606	Football	2	1	3	1	2	2	1	3	2	1	72	168	25.51	36	6	1	7	6	2	6	5	3	12	49	18	9	13	7	4	2	1	1.625	1.6	1.55625	32	27	93	29	16	19	29	48	44	3	18
2439607	Swimming	1	1	2	1	2	1	1	2	1	1	53	173	17.71	49	6	5	9	7	3	6	6	7	17	64	26	13	13	7	7	3.25	2.25	3.875	3.6	3.24375	28	29	99	32	14	21	32	53	49	3	14
2439608	baseball	2	4	2	1	1	2	1	3	3	2	72	182	21.74	52	8	9	5	5	3	2	16	4	18	70	25	12	17	10	6	3	1.75	3.125	3.6	2.86875	28	25	103	31	18	23	31	54	47	3	17
2439609	Football	2	4	2	1	1	2	1	3	2	1	70	185	20.45	33	1	4	5	6	2	5	4	6	15	61	26	12	10	8	8	3	2	3.25	3.4	2.9125	29	21	92	26	18	23	25	55	43	1	18
2439610	Basketball	2	1	3	1	2	2	1	4	1	2	73	170	25.26	14	1	0	1	0	4	3	0	5	17	76	22	12	16	8	10	1.75	0.75	1.75	2	1.5625	40	38	102	33	19	22	28	49	44	3	16
2439615	dancing	1	1	2	1	2	1	1	3	2	1	52	174	17.18	36	5	1	6	6	4	5	6	3	18	57	28	10	11	10	8	3	1.75	3.5	3.2	2.8625	29	29	94	27	17	23	27	53	44	3	21
2439616	Weight lifting	1	1	2	1	1	1	2	3	3	2	78	172	26.37	22	1	1	7	3	1	5	2	2	18	45	30	10	10	7	4	3.25	2.25	2.875	3.2	2.89375	29	27	87	28	15	19	25	51	46	2	14
2439617	Swimming	1	1	2	1	1	1	1	2	2	1	65	178	20.52	51	3	8	8	9	8	5	4	6	16	56	31	13	10	8	8	3	2.5	3.25	3	2.9375	31	30	95	25	18	25	27	53	46	3	22
2439623	dancing	1	1	2	1	2	1	1	3	2	1	56	177	17.87	33	1	6	4	6	4	1	6	5	18	51	28	11	11	4	5	3.5	2	3.375	2.6	2.86875	32	29	86	23	13	24	26	49	45	3	21
2439624	marathon	1	4	2	1	1	1	2	2	2	1	67	178	21.15	57	9	13	7	7	6	3	10	2	16	77	26	16	17	7	10	3	2	3.125	2.6	2.68125	30	25	91	27	17	21	26	52	48	3	18
2439625	Volleyball	1	4	3	1	2	2	2	2	1	1	73	187	20.88	32	4	4	3	4	2	6	6	3	18	57	24	12	12	8	4	3	2	3	3.2	2.8	30	33	93	26	17	21	29	58	49	3	16
2439636	Basketball	2	1	2	1	1	2	2	2	2	1	75	189	21	45	7	5	4	5	5	4	11	4	16	72	31	16	14	8	8	2.5	2	3.125	2.6	2.55625	36	30	102	29	17	25	31	53	47	2	20
2439638	running	1	4	2	1	1	1	1	3	2	2	64	176	20.66	21	1	2	7	2	0	6	2	1	13	52	30	12	9	7	5	3	1.75	3.125	3.8	2.91875	27	28	93	29	16	20	28	54	43	3	16
2439640	Swimming	1	1	2	1	1	1	1	2	3	2	67	180	20.68	32	4	2	6	3	1	8	4	4	14	41	27	11	7	6	5	3.5	2	3.125	3.4	3.00625	26	26	85	25	14	20	26	52	42	2	12
2439645	dancing	1	1	2	1	2	1	1	1	1	1	52	169	18.21	50	6	9	6	8	3	1	12	5	16	72	28	16	14	9	9	2.75	2	3.125	2.6	2.61875	32	21	96	28	16	22	30	53	49	2	18
2439646	dancing	1	4	1	1	2	1	1	2	1	1	50	170	17.3	37	2	3	5	7	3	4	7	6	15	50	30	10	13	6	6	3	2	2.75	3.6	2.8375	29	24	94	26	18	23	27	54	46	3	16
2439648	dancing	1	1	3	1	2	1	1	3	2	1	56	172	18.93	38	6	2	4	9	0	3	7	7	15	54	28	11	11	5	5	3.75	2.5	3.25	3.8	3.325	35	30	94	31	14	23	26	50	47	2	12
2439652	Basketball	2	1	3	1	1	2	2	2	2	1	75	187	21.45	25	0	1	8	2	4	4	2	4	15	57	25	12	10	7	9	3.25	2	3.25	3.4	2.975	34	28	101	32	15	22	32	50	47	2	18
2439655	Swimming	1	1	2	1	1	1	1	2	3	2	72	182	21.74	40	5	4	7	7	6	3	4	4	15	57	25	12	14	6	6	3	2.25	2.875	3.4	2.88125	29	21	96	28	19	22	27	55	49	2	19
2439656	Football	2	4	2	1	1	2	1	2	2	1	65	176	20.98	38	3	5	10	4	0	7	3	6	16	52	26	11	11	7	4	3	2	3	3.6	2.9	37	33	95	27	17	23	28	54	42	4	21
2439672	dancing	1	1	2	1	2	1	1	3	2	1	52	169	18.21	35	3	1	7	8	3	3	7	3	16	69	21	16	16	8	6	3	2.25	3.125	3.2	2.89375	36	29	95	27	16	23	29	57	45	1	16
2439673	baseball	2	4	2	1	1	2	2	2	2	1	65	173	21.72	30	5	3	8	0	1	4	5	4	16	77	20	13	18	10	11	3.25	2	3	3.6	2.9625	31	19	97	29	18	23	27	55	47	1	19
2439674	Basketball	2	1	3	1	1	2	2	2	2	1	75	189	21	41	10	3	8	0	12	2	6	0	15	88	23	19	20	0	11	3.25	2.25	3.125	3.2	2.95625	38	19	74	19	23	13	19	55	47	4	18
2439677	Basketball	2	1	1	1	2	2	1	3	3	1	77.1	185	22.53	75	8	13	8	10	8	3	18	7	10	95	31	18	22	11	12	1.75	0	3	3	1.9375	36	37	103	30	18	29	26	53	45	2	22
2439688	dancing	1	1	2	1	2	1	1	2	1	1	50	170	17.3	45	15	4	10	1	8	3	4	0	15	87	19	18	25	0	10	3.5	2	3.125	3.4	3.00625	38	22	107	32	25	23	27	53	48	4	25
2439689	Swimming	1	4	3	1	2	1	2	2	1	1	54	173	18.04	28	2	2	5	5	1	8	3	2	16	60	21	13	13	3	8	3	2.5	3.625	3	3.03125	32	31	101	26	17	25	33	55	47	3	18
2439691	Swimming	1	1	2	1	2	1	1	3	2	1	54	171	18.47	37	8	3	4	6	5	2	5	4	16	64	17	13	14	7	8	3.25	2.25	3.125	3	2.90625	29	28	105	30	20	24	31	51	45	3	20
2439730	baseball	2	1	1	1	2	2	1	3	3	1	59	168	20.9	28	0	4	6	4	4	3	4	3	13	49	25	10	14	7	4	1.75	1	2	2.6	1.8375	26	31	83	24	14	18	27	57	48	3	14
2439731	rugby	2	1	1	1	2	2	1	3	2	2	56.7	165	20.83	52	5	8	5	9	6	2	12	5	6	79	32	14	19	10	8	1.25	0	2.375	3	1.65625	32	23	94	28	17	23	26	55	53	3	17
2439732	Tennis	2	1	1	1	2	1	1	1	2	1	61.2	165	22.48	40	3	4	5	6	4	9	4	5	6	51	25	10	9	10	5	1.5	0.25	0.875	0.4	0.75625	30	27	97	28	17	20	32	57	50	1	12
2439733	pingpong	2	1	1	1	2	1	1	1	2	1	59	168	20.9	33	2	3	4	8	3	8	1	4	6	54	24	10	12	7	7	1.5	0.75	2.25	2.2	1.675	26	26	95	28	18	21	28	56	50	2	17
2439747	marathon	1	1	2	1	2	1	1	3	1	1	55.3	170	19.13	22	1	1	2	8	1	2	2	5	15	51	20	10	14	7	6	2	1.25	2.75	2	2	32	27	89	26	17	21	25	50	44	3	18
2439748	Basketball	2	3	2	1	1	2	1	2	2	2	72.6	178	22.91	43	4	4	5	10	6	3	7	4	16	64	20	14	16	6	5	1.75	1.5	2	2.2	1.8625	31	22	103	30	18	24	31	49	44	2	19
2439750	Volleyball	1	4	2	1	2	2	1	3	2	1	59.9	178	18.91	101	12	18	8	14	14	5	19	11	13	94	20	16	20	9	15	1.75	1.25	2.375	1.6	1.74375	43	46	110	30	21	29	30	52	42	1	22
2439753	Long-distance race	1	4	2	1	1	1	1	3	2	2	66.7	178	21.05	50	6	7	4	5	4	5	11	8	15	70	18	11	18	8	8	2	1	1.875	1.8	1.66875	29	24	98	28	16	23	31	47	42	3	17
2439754	Football	2	4	2	1	1	2	1	3	3	2	70.8	175	23.12	50	8	7	5	6	5	2	9	8	13	72	18	15	19	5	8	1.75	1.5	2	1.8	1.7625	30	24	99	30	17	23	29	51	49	1	18
2439756	Tennis	2	4	2	1	1	1	1	2	2	1	70.8	183	21.14	15	0	3	0	2	7	0	2	1	15	64	15	13	15	6	10	2.25	1	2	1.4	1.6625	38	11	94	25	17	18	34	51	41	4	20
2439757	marathon	1	4	2	1	2	1	2	3	2	1	56.2	173	18.78	29	4	0	8	5	0	4	5	3	14	54	21	13	11	7	6	1.75	0.5	1.875	1.6	1.43125	27	26	87	24	15	18	30	50	39	2	13
2439760	hurdles	1	4	2	1	1	1	1	3	2	2	66.2	185	19.34	48	3	6	3	11	6	4	10	5	14	68	16	14	12	6	14	1.75	0.75	2.125	2	1.65625	27	32	100	30	16	24	30	51	42	2	16
2439763	Football	2	1	2	2	1	2	1	3	3	1	67.1	175	21.91	35	2	3	4	6	2	5	7	6	14	54	17	12	9	8	6	1.75	1	2	1.8	1.6375	35	25	90	29	17	22	22	52	43	3	19
2439764	Swimming	1	3	2	1	2	1	1	2	2	2	62.6	178	19.76	57	7	5	8	8	10	7	9	3	13	69	18	15	16	7	7	1.75	1	1.5	2.2	1.6125	29	27	103	30	15	28	30	49	38	1	19
2439765	Swimming	1	4	2	1	2	1	1	2	2	1	58.1	175	18.97	51	8	3	12	9	3	5	7	4	14	52	13	10	11	6	9	2	0.5	2.375	2.2	1.76875	28	32	93	26	16	25	26	45	43	4	23
2439767	Basketball	2	3	2	1	1	2	1	2	2	1	81.6	185	23.84	47	9	2	6	5	7	5	7	6	10	58	15	10	16	5	8	2.25	1.5	1.625	1.8	1.79375	29	31	93	26	18	24	25	44	39	3	16
2439768	hurdles	1	4	2	1	1	1	1	3	2	2	70.3	185	20.54	51	7	7	4	8	4	3	10	8	13	74	19	14	16	6	12	2.75	1.5	1.625	2	1.96875	29	23	100	29	15	26	30	51	44	2	17
2439769	Sprint	1	4	2	1	1	1	1	3	2	2	69.4	183	20.72	75	4	6	11	11	9	14	14	6	21	31	23	10	8	5	0	2.75	1.5	1.75	2.4	2.1	26	22	85	29	11	22	23	58	43	1	11
2439770	heel-and-toeÂ walkingÂ race	1	1	1	1	1	1	1	2	2	1	67.1	175	21.91	22	1	1	7	4	1	5	2	1	17	54	16	10	12	9	6	2.75	2	2	2.2	2.2375	33	27	94	26	13	21	34	48	47	3	17
2439771	Tennis	2	4	2	1	1	1	1	3	2	2	74.8	183	22.34	43	6	6	3	7	6	2	8	5	22	72	15	12	14	11	7	2.5	1.25	1.625	1.6	1.74375	28	21	98	31	18	23	26	53	43	3	17
2439772	Swimming	1	4	2	1	2	1	1	2	2	1	59.9	175	19.56	43	4	9	7	7	3	2	5	6	13	62	25	17	12	8	5	2.5	1.75	1.625	1.8	1.91875	33	31	96	29	18	23	26	50	45	3	20
2439773	Basketball	2	1	1	1	1	2	1	2	3	1	68	178	21.46	34	3	1	4	7	3	5	7	4	17	70	17	13	16	8	9	2.5	1.5	2.5	2.6	2.275	34	25	96	26	18	23	29	52	45	3	21
2439774	Basketball	2	4	2	1	2	2	2	2	1	1	55.3	175	18.06	55	6	5	6	9	6	2	13	8	15	82	18	16	18	9	10	3.25	1.75	2.5	3	2.625	31	24	102	33	17	21	31	47	45	2	17
2439775	Swimming	1	4	2	1	2	1	1	3	2	1	59	175	19.27	76	9	12	8	10	6	3	18	10	14	90	21	17	22	10	11	2.75	1.25	2.25	2	2.0625	39	44	108	29	16	28	35	50	43	1	22
2439776	Basketball	2	3	2	1	2	2	1	2	2	1	63.5	183	18.96	33	3	1	5	8	1	5	6	4	20	62	18	13	12	9	7	2.75	2	2.125	3	2.46875	32	26	95	28	13	26	28	46	48	3	23
2439777	Swimming	1	4	2	1	2	1	1	3	2	1	59.9	178	18.91	30	2	1	3	6	1	6	6	5	13	56	21	13	8	7	7	3.25	1	2.5	1.8	2.1375	32	26	90	29	11	19	31	52	42	3	23
2439778	Swimming	1	4	2	1	1	1	1	3	3	2	70.3	183	20.99	57	9	8	7	10	4	3	11	5	15	72	21	15	15	6	10	2.25	2.5	2	2.2	2.2375	32	25	98	28	18	23	29	57	42	3	18
2439780	Football	2	3	2	1	1	2	1	3	2	1	65.8	175	21.49	24	0	0	7	5	1	5	2	4	13	44	17	8	10	6	5	4	2.5	1.875	2.6	2.74375	25	28	85	26	14	21	24	55	39	2	15
2439781	Football	2	4	2	1	1	2	1	3	3	2	67.1	178	21.18	59	9	9	9	8	6	1	9	8	15	75	17	16	13	9	10	3	1.5	2.375	1.6	2.11875	34	26	101	30	17	24	30	50	48	3	18
2439782	Swimming	1	1	2	1	2	1	1	2	1	1	54.4	175	17.76	65	9	8	4	6	8	4	15	11	15	86	23	18	20	6	12	2.75	1.5	1.5	2	1.9375	34	23	97	26	20	24	27	53	38	2	19
2439783	Swimming	1	4	3	1	2	1	2	3	1	1	56.7	170	19.62	33	2	3	5	3	3	5	9	3	15	52	18	12	10	8	4	3.5	2.5	2.625	2.6	2.80625	26	32	90	27	15	17	31	55	46	3	19
2439784	marathon	1	4	2	1	1	1	1	3	2	2	66.2	178	20.89	33	1	3	6	5	2	3	6	7	13	54	17	12	11	9	6	3	1	2.625	2.6	2.30625	30	31	95	31	13	23	28	48	41	3	17
2439785	Football	2	4	2	1	1	2	1	3	3	2	71.7	183	21.41	37	6	4	5	7	3	3	3	6	17	57	23	13	13	8	5	2.75	1.25	2.375	2	2.09375	28	26	89	32	17	16	24	53	49	2	14
2439786	Volleyball	1	4	2	1	1	2	1	3	3	2	64.4	183	19.23	59	9	6	6	12	4	3	14	5	14	80	15	15	18	9	10	3.5	3.25	2.625	2.8	3.04375	32	24	93	26	14	23	30	52	45	3	19
2439787	Basketball	2	4	2	2	1	2	1	2	1	2	83.9	185	24.51	32	3	0	9	3	2	5	7	3	16	67	26	16	11	8	6	2.75	2	2.25	2	2.25	31	16	97	28	16	23	30	47	46	3	16
2439788	Sprint	1	3	2	1	2	2	2	2	1	1	54.4	165	19.98	41	3	4	7	4	3	3	10	7	14	63	18	12	12	9	6	3.75	2.5	2.25	2	2.625	34	27	96	27	16	22	31	59	48	3	15
2439789	hurdles	1	4	2	1	1	1	1	3	2	2	72.6	185	21.21	53	5	7	9	11	4	4	7	6	14	68	20	15	15	8	7	2.5	1.25	1.25	1.4	1.6	30	25	98	28	19	26	25	49	47	2	18
2439790	heel-and-toeÂ walkingÂ race	1	4	1	1	2	1	1	2	2	1	61.3	175	20.02	38	4	3	4	7	5	3	7	5	13	76	34	16	15	8	11	1.75	0.5	0.75	0.2	0.8	34	23	100	28	20	26	26	45	40	2	19
2439791	marathon	1	4	2	1	2	1	1	2	1	1	55.3	173	18.48	27	0	1	7	4	2	5	1	7	12	54	22	11	12	8	7	2.75	1.5	1.5	2.4	2.0375	34	28	85	26	12	18	29	52	43	3	18
2439794	Tennis	2	4	3	1	2	1	1	3	2	1	55.8	178	17.61	25	2	1	8	2	1	4	3	4	15	49	17	9	13	4	6	3.75	3	2.375	2.6	2.93125	34	30	91	29	13	21	28	57	54	2	14
2439796	Tennis	2	1	2	1	2	1	1	3	1	1	59.9	173	20.01	39	3	4	6	5	3	5	6	7	15	65	25	13	13	7	8	3	1.75	2.625	2.4	2.44375	30	31	93	29	15	21	28	47	41	3	18
2439798	marathon	1	4	3	1	1	1	1	2	2	1	60.3	183	18.01	36	3	2	6	8	3	6	4	4	16	52	19	13	9	7	5	3.75	2.5	2.75	2.6	2.9	32	25	91	29	15	20	27	54	47	2	16
2439799	Sprint	1	4	2	1	1	1	1	3	2	2	70.8	178	22.35	46	6	9	6	5	7	2	8	3	14	76	24	13	17	10	11	3	2	2.125	2.8	2.48125	28	21	96	30	16	21	29	50	46	3	17
2439800	Swimming	1	3	2	1	2	1	1	3	2	2	75.8	183	22.63	45	8	10	3	5	3	4	6	6	11	75	22	15	14	10	9	2.5	1.25	1.75	1.6	1.775	29	22	95	28	15	21	31	55	40	2	19
2439801	Long-distance race	1	3	3	1	1	1	2	3	1	2	59.9	175	19.56	30	4	2	7	1	3	7	3	3	16	50	17	11	8	9	6	4	3.25	2.75	2.2	3.05	30	25	88	28	18	15	27	59	53	3	21
2439803	marathon	1	4	2	2	2	1	1	2	2	1	55.3	173	18.48	56	4	8	4	7	7	6	12	8	14	81	18	14	18	8	11	3.25	2	1.875	3.2	2.58125	33	26	103	29	18	23	33	49	41	1	19
2439804	hurdles	1	4	3	1	2	1	1	2	2	1	54.4	165	19.98	45	7	2	6	6	3	8	9	4	15	62	18	16	12	10	6	4	2.75	2.5	3.2	3.1125	27	31	86	25	12	22	27	62	51	2	17
2439805	Basketball	2	3	1	2	1	2	1	3	2	2	89.4	191	24.51	49	8	8	7	6	4	2	8	6	14	78	29	17	15	10	9	1.25	0.25	0.625	0.2	0.58125	29	25	92	28	15	21	28	52	45	3	16
2439807	heel-and-toeÂ walkingÂ race	1	3	3	1	2	1	1	2	2	1	59.9	170	20.73	28	0	2	6	4	0	5	5	6	14	58	16	12	14	8	6	4	2.5	2.625	2.6	2.93125	31	31	94	28	16	22	28	47	38	2	16
2439809	Football	2	4	2	1	1	2	1	2	3	1	61.2	175	19.98	35	3	1	3	8	4	7	3	6	13	50	14	11	11	10	4	3.25	1.5	2.125	2.4	2.31875	28	29	84	25	15	23	21	49	43	2	18
2439810	Football	2	4	1	1	1	2	2	2	2	1	87.2	175	28.47	12	1	1	1	0	4	3	0	2	16	63	28	15	16	2	10	1	0	1.125	0.6	0.68125	25	10	82	21	18	16	27	50	44	4	15
2439812	Basketball	2	1	2	1	1	2	2	2	1	1	73	188	20.65	41	6	2	6	7	2	4	6	8	15	58	25	16	12	5	8	2.75	1.5	2.875	3.6	2.68125	29	33	90	28	16	20	26	53	45	3	18
2439813	dancing	1	1	2	1	2	1	1	2	1	1	53	172	17.92	31	4	3	8	4	0	2	6	4	16	56	24	11	15	7	6	3	2	2.875	3.6	2.86875	26	27	94	27	14	24	29	55	46	3	18
2439815	Football	2	4	2	1	1	2	2	2	2	1	72	185	21.04	39	3	2	9	7	3	8	3	4	15	46	28	10	9	8	6	2.5	1.75	3	3.2	2.6125	29	30	81	24	15	20	22	56	40	2	12
2439816	Football	2	1	2	1	1	2	2	1	2	1	72	176	23.24	63	6	12	4	12	7	3	15	4	15	70	24	14	17	9	7	3.25	2.25	3.375	3	2.96875	30	24	98	29	16	22	31	49	47	2	18
2439819	dancing	1	1	2	1	2	1	2	2	2	1	53	173	17.71	56	4	5	5	15	6	5	6	10	14	54	26	15	11	4	8	3.25	2.25	3.25	4	3.1875	31	29	89	22	17	22	28	57	43	3	19
2439822	baseball	2	1	2	1	1	2	1	3	3	2	68	178	21.46	28	4	4	5	6	0	6	1	2	16	51	27	13	8	7	8	3	1.75	3.375	3.2	2.83125	28	32	85	26	15	20	24	54	43	2	12
2439824	Tennis	2	3	2	1	2	1	1	2	2	1	56.7	165	20.83	33	4	0	6	6	1	6	3	7	16	54	28	13	8	8	8	2	0.25	0.875	0.6	0.93125	28	30	80	22	14	19	25	53	45	2	14
2439829	Football	2	1	2	1	1	2	2	2	2	1	65	173	21.72	52	8	3	9	12	4	3	8	5	15	52	21	8	15	5	9	2.75	2.25	3.375	3	2.84375	28	31	88	26	12	24	26	53	46	3	17
2439830	boxing	1	4	2	1	1	1	2	2	1	1	70	172	23.66	41	5	5	6	8	1	8	6	2	13	46	22	11	9	6	6	3.75	2.5	3.125	3.6	3.24375	28	30	81	25	12	17	27	53	40	2	12
2439831	dancing	1	1	2	1	2	1	1	2	4	1	50	170	17.3	38	3	1	7	9	2	10	4	2	15	39	24	9	9	5	5	2.75	1.5	2.875	2.8	2.48125	32	28	79	23	13	18	25	52	44	2	12
2439834	dancing	1	1	2	1	2	1	1	2	1	1	48	173	16.04	20	0	0	7	1	6	0	2	4	17	72	23	8	22	2	14	3	1.75	3.125	3	2.71875	31	13	63	11	19	13	20	56	48	0	6
2439836	Volleyball	1	4	2	1	2	1	1	2	1	1	66	178	20.83	57	7	4	8	9	7	8	8	6	17	54	26	13	11	6	8	3.25	1.75	2.75	4	2.9375	26	32	89	24	13	25	27	49	45	2	18
2439837	Basketball	2	1	2	1	1	2	1	3	3	1	72	188	20.37	33	2	3	6	5	1	4	6	6	16	49	25	10	10	7	5	3	1.5	3	3.2	2.675	27	27	88	30	15	20	23	51	47	3	22
2439839	Volleyball	1	4	2	1	2	2	1	2	2	1	66.2	185	19.34	29	2	1	8	8	0	3	2	5	17	41	19	10	7	7	4	2.25	1.25	2.625	2.6	2.18125	24	27	82	24	12	20	26	52	38	2	12
2439840	Tennis	2	1	1	1	2	1	1	1	1	1	57.2	173	19.11	56	8	7	9	9	7	3	11	2	12	73	20	14	20	10	6	4	3	2.75	3.6	3.3375	29	27	94	30	15	22	27	51	39	2	18
2439844	Swimming	1	4	2	1	2	1	1	3	2	1	66.2	185	19.34	42	4	4	5	7	2	4	9	7	17	66	23	10	17	9	8	2.75	2.5	2.125	1.8	2.29375	36	31	95	26	16	20	33	55	44	3	19
2439848	marathon	1	3	2	1	2	1	1	2	1	1	59	175	19.27	32	1	6	4	7	1	6	2	5	16	63	21	12	13	7	9	3	1.75	1.875	1.8	2.10625	27	22	97	29	18	23	27	43	42	2	19
2439850	Football	2	3	2	1	1	2	1	3	2	1	74.4	175	24.29	35	2	5	3	5	2	4	9	5	15	72	22	17	14	7	9	3	2	2.25	2.6	2.4625	31	26	98	28	16	22	32	47	51	3	17
2439851	Volleyball	1	1	2	1	2	2	2	2	1	1	65	179	20.29	56	11	7	5	8	5	3	11	6	14	77	23	15	18	7	10	3	2.25	3.125	3	2.84375	29	22	102	27	19	25	31	56	47	2	17
2439853	Basketball	2	4	2	1	1	2	2	2	1	1	75	189	21	40	6	1	4	10	4	6	2	7	16	58	26	11	12	10	4	3.5	2.25	3.5	3	3.0625	28	32	89	24	15	21	29	56	45	3	17
2439854	Rock climbing	2	4	2	1	1	1	2	2	1	1	67	188	18.96	15	3	0	0	1	6	0	0	5	15	66	23	13	15	2	9	3	2	2.875	3.2	2.76875	28	11	99	28	19	20	32	53	44	3	16
2439855	Swimming	1	4	1	1	2	1	1	1	2	1	56.7	170	19.62	58	6	8	6	11	8	4	9	6	11	70	13	15	16	8	9	1.75	1.25	1.125	1.8	1.48125	30	24	96	31	14	22	29	43	37	4	17
2439856	Basketball	2	4	1	1	1	2	1	2	3	2	81.6	183	24.37	33	4	1	7	6	3	6	1	5	12	46	11	10	8	7	5	2.25	1.5	2.375	1.6	1.93125	29	26	86	28	13	18	27	46	36	2	13
2439859	Swimming	1	3	2	2	1	1	1	2	2	1	73.5	178	23.2	35	6	4	7	4	3	1	3	7	13	67	26	10	16	10	6	1.5	0.5	0.875	0.4	0.81875	30	30	88	29	12	19	28	53	52	3	21
2439860	hurdles	1	4	2	1	1	1	1	2	2	1	70.3	185	20.54	49	5	8	3	9	6	3	8	7	11	74	19	12	17	9	9	2.25	2.5	2.125	2.8	2.41875	35	27	99	30	16	26	27	46	40	2	21
2439866	Sprint	1	4	2	1	1	1	1	3	2	2	72.6	175	23.71	56	8	4	7	7	6	2	15	7	13	75	17	13	17	8	8	2.5	2.25	2	1.6	2.0875	29	28	95	27	18	22	28	46	40	2	16
2439867	Swimming	1	1	2	1	1	1	2	1	3	1	74	188	20.94	57	7	11	3	11	6	4	7	8	18	74	21	14	18	9	8	3.25	2.75	3.5	2.8	3.075	35	24	95	28	17	22	28	54	49	2	17
2439868	dancing	1	1	3	1	2	1	2	2	2	1	55	173	18.38	53	5	3	6	6	7	4	15	7	18	77	23	15	17	9	10	3	2.5	2.875	3.6	2.99375	30	23	96	32	16	21	27	53	48	2	17
2439869	Basketball	2	4	3	1	1	2	2	2	2	1	76	187	21.73	42	2	3	7	9	5	6	5	5	18	75	21	14	16	9	10	3	2.75	3.25	3.6	3.15	33	26	102	31	18	26	27	58	49	2	17
2439870	Basketball	2	4	2	1	1	2	1	2	3	1	85.3	183	25.47	52	4	8	15	6	2	7	6	4	14	54	24	14	11	6	10	2.75	1.75	2.375	1.8	2.16875	28	35	91	26	14	23	28	45	42	3	16
2439871	Football	2	3	1	1	1	2	1	3	3	1	70.8	178	22.35	38	5	5	4	7	3	6	3	5	12	40	22	7	7	5	6	2.5	1.75	2.125	2.4	2.19375	30	27	81	27	13	16	25	47	41	2	12
2439872	Basketball	2	4	2	1	1	2	1	3	2	1	81.6	185	23.84	35	2	3	9	7	2	5	4	3	10	53	12	12	9	6	7	2	1.25	1.5	1.2	1.4875	32	30	85	24	15	19	27	44	41	2	11
2439873	Long-distance race	1	4	2	1	1	1	1	2	2	1	64.4	178	20.33	31	2	0	6	5	1	5	6	6	14	79	19	14	18	8	10	3.75	2.5	2.5	2.4	2.7875	36	22	102	28	18	28	28	53	45	1	20
2439879	Basketball	2	4	1	1	1	2	1	1	3	2	83.9	185	24.51	44	7	1	10	3	3	7	6	7	11	50	12	12	10	8	5	2	1	1.875	1.6	1.61875	30	29	86	22	17	22	25	42	41	2	12
2439880	Swimming	1	1	2	1	2	1	1	3	3	1	58.1	178	18.34	33	5	2	7	2	4	6	3	4	14	53	24	9	10	8	6	2.5	1.75	2.25	2.6	2.275	28	25	99	30	17	24	28	47	40	3	16
2439882	Volleyball	1	4	2	1	2	2	1	2	2	1	70.3	185	20.54	31	3	4	3	6	1	4	4	6	15	61	22	12	11	8	9	3.5	3	2.75	3.4	3.1625	25	29	91	28	14	20	29	49	44	4	14
2439884	The long jump	1	1	2	1	1	1	2	2	2	1	70	178	22.09	34	3	3	5	7	2	5	6	3	16	81	25	17	18	8	8	3.25	1.75	3.5	3	2.875	32	26	102	30	20	25	27	56	47	2	20
2439885	The high jump	1	1	2	1	1	1	1	2	3	2	75	188	21.22	50	5	5	8	6	7	5	8	6	17	67	24	12	18	6	7	3	2	3.625	3	2.90625	31	23	101	34	20	22	25	56	46	1	18
2439886	Swimming	1	4	2	1	2	1	1	2	2	1	54.4	168	19.27	36	8	0	7	5	4	3	3	6	12	73	13	20	15	4	10	2.25	0.75	1.5	1.6	1.525	38	30	127	37	21	31	38	44	42	4	25
2439887	A long run	1	1	2	2	1	1	2	1	1	1	67	185	19.58	43	3	4	9	6	2	10	2	7	17	48	27	10	7	6	4	3.25	2	3.375	3.6	3.05625	26	25	82	22	13	20	27	54	46	2	15
2439888	Football	2	4	2	1	1	2	1	3	2	1	70.8	178	22.35	32	3	0	8	7	2	4	4	4	13	49	19	7	8	8	5	3.25	2.5	2.625	3.2	2.89375	30	28	88	21	18	20	29	46	43	3	17
2439889	Swimming	1	4	1	1	2	1	1	2	1	1	54.4	170	18.82	13	0	0	0	1	7	0	2	3	14	75	12	15	18	3	11	2	0.75	1.5	2	1.5625	26	11	98	27	18	22	31	45	38	3	17
2439890	Swimming	1	1	2	1	2	1	1	2	2	1	64.4	183	19.23	35	6	1	7	2	1	4	5	9	15	62	21	14	12	9	7	3.5	2.25	2.5	2.8	2.7625	33	31	90	26	13	23	28	54	41	3	21
2439893	Volleyball	1	4	1	1	2	2	1	2	1	1	56.7	173	18.94	25	2	2	2	4	0	8	3	4	13	79	11	13	19	10	10	2	0.75	1.75	2	1.625	33	24	100	29	17	25	29	42	36	2	18
2439896	Swimming	1	4	2	1	2	1	1	2	2	1	56.7	170	19.62	33	1	2	8	5	1	6	4	6	16	47	14	7	9	9	4	2	1	1.625	2.6	1.80625	23	27	94	30	17	18	29	49	43	3	19
2439897	boxing	1	1	2	1	1	1	2	1	1	1	70	170	24.22	14	0	0	0	4	4	1	4	1	18	51	26	1	20	2	12	3	2.25	3.125	3.4	2.94375	38	20	69	19	15	13	22	52	48	4	10
2439898	marathon	1	1	3	1	1	1	1	2	3	1	60	178	18.94	54	6	7	6	6	9	3	10	7	17	73	25	14	17	9	10	3	2.5	3.375	3.4	3.06875	34	24	95	29	15	23	28	59	48	2	20
2439902	Swimming	1	3	2	1	2	1	1	3	2	2	62.6	175	20.44	51	5	12	7	7	6	2	9	3	15	66	22	13	15	8	9	3.5	2	1.75	2.6	2.4625	28	23	95	26	17	23	29	50	50	2	18
2439905	A long run	1	4	2	2	1	1	2	4	1	1	71	182	21.43	49	5	5	5	10	9	2	9	4	18	74	26	13	16	7	11	3.75	2.25	3.125	3.8	3.23125	23	26	98	29	16	24	29	53	49	1	17
2439909	Basketball	2	4	1	1	1	2	1	2	3	2	83.9	188	23.74	42	7	3	8	6	2	3	8	5	14	50	17	10	13	6	6	2	1	1.375	1.8	1.54375	28	35	84	29	13	17	25	44	36	3	15
2439910	Football	2	1	3	1	1	2	1	2	2	1	64.4			14	1	0	0	0	8	0	1	4	19	74	24	13	20	3	9	3.5	3	3.5	4	3.5	28	12	97	28	17	22	30	60	48	4	18
2439912	Basketball	2	3	2	1	1	2	1	2	2	1	89.8	188	25.41	52	4	2	9	10	9	7	5	6	12	54	17	13	6	6	7	3.75	2.75	2.875	2.8	3.04375	28	33	94	27	16	22	29	49	42	3	18
2439916	Basketball	2	4	1	1	1	2	1	2	3	2	81.6	183	24.37	16	0	1	0	0	9	3	0	3	13	92	18	17	18	8	12	2	1.25	1.875	1.4	1.63125	44	10	108	28	22	25	33	46	37	3	23
2439924	marathon	1	4	2	1	2	1	1	2	1	1	57.2	173	19.11	34	2	1	8	7	2	5	5	4	17	73	24	13	15	8	11	3	2	1.75	1.8	2.1375	30	22	100	26	17	25	32	56	46	2	19
2439929	Swimming	1	4	1	1	2	1	1	2	2	1	56.7	170	19.62	41	7	8	5	4	7	3	3	4	13	75	14	16	14	9	8	2.5	1	2	1.4	1.725	30	23	98	28	20	24	26	46	37	2	18
2439931	Basketball	2	4	1	1	1	2	1	2	3	2	83.9	188	23.74	25	1	1	2	2	7	2	3	7	12	93	12	19	18	7	14	2	1	1.875	1.6	1.61875	39	10	109	31	20	25	33	43	42	4	23
2439939	Sprint	1	4	2	1	2	1	1	2	2	1	53.5	173	17.88	41	3	2	5	4	2	9	8	8	13	52	23	11	11	7	6	3	2	2.5	2.2	2.425	25	31	91	28	14	20	29	54	47	2	13
2439952	Basketball	2	4	1	1	1	2	1	2	3	2	81.6	185	23.84	46	8	4	9	8	7	2	6	2	11	69	17	13	14	9	9	2.5	0.75	1.875	2	1.78125	28	20	92	27	17	22	26	46	36	3	17
2439954	Football	2	4	2	1	1	2	1	3	2	1	75.3	178	23.77	106	10	16	11	17	14	6	19	13	12	96	17	18	23	8	13	3.25	1.75	1.75	2	2.1875	45	44	109	31	18	28	32	50	37	1	20
2439956	Basketball	2	4	1	1	1	2	1	2	3	2	83.9	185	24.51	45	9	9	6	5	4	4	7	1	12	76	10	15	17	8	9	2.5	0.75	1.625	1.8	1.66875	27	22	99	32	17	25	25	42	39	3	19
2439960	Football	2	1	2	1	1	2	1	3	3	2	56	175	18.29	37	5	3	5	7	2	6	5	4	18	46	28	10	7	9	6	3.5	2.25	3.125	3	2.96875	31	27	85	28	13	20	24	53	46	2	12
2439961	Basketball	2	1	3	1	1	2	2	2	2	1	73	189	20.44	53	2	3	8	8	5	7	13	7	17	51	22	14	13	5	8	3.75	2.25	2.875	3.6	3.11875	30	32	85	25	14	21	25	55	47	3	22
2439963	dancing	1	1	2	1	2	1	2	2	2	1	50	175	16.33	51	9	2	6	7	2	8	11	6	19	52	24	13	9	4	9	3	2.5	3	3.4	2.975	31	30	97	30	18	24	25	53	47	3	22
2439965	hurdles	1	4	2	1	1	1	1	2	2	1	68	185	19.87	58	9	5	8	10	8	4	10	4	13	61	22	18	13	6	9	3.25	2.5	2.625	3	2.84375	30	33	93	28	17	22	26	43	46	3	17
2439966	Long-distance race	1	4	2	1	1	1	1	2	2	1	71.7	178	22.63	54	8	6	5	6	7	4	12	6	14	85	24	17	19	9	12	3.25	2	1.875	2.4	2.38125	33	28	100	30	17	23	30	43	45	1	20
2439973	Swimming	1	4	1	1	2	1	1	2	2	1	54.4	170	18.82	45	3	7	3	9	5	4	9	5	14	84	12	16	19	7	12	2.25	0.75	1.25	1.6	1.4625	35	23	103	31	18	25	29	45	38	2	18
2439975	Swimming	1	4	2	1	2	1	1	3	2	1	59	178	18.62	31	5	3	7	5	1	2	4	4	14	62	17	11	12	8	9	3	1.75	2.125	2.2	2.26875	29	29	94	28	15	21	30	47	42	1	14
2440001	Swimming	1	4	1	1	2	1	1	2	2	1	56.7	168	20.09	56	7	8	4	6	8	4	13	6	13	82	14	14	20	10	10	2	1.25	1.875	1.2	1.58125	34	26	103	30	19	24	30	42	41	1	19
2440005	Basketball	2	4	1	1	1	2	1	2	3	2	83.9	188	23.74	46	7	7	5	8	3	3	8	5	12	63	14	11	12	7	11	2.25	1.25	1.5	1.4	1.6	29	23	101	29	17	22	33	44	39	2	18
2440022	hurdles	1	4	2	1	2	1	1	1	2	1	55.3	178	17.45	55	9	7	5	8	6	4	9	7	15	78	20	16	17	9	7	3.25	1.5	2	2.4	2.2875	32	27	102	30	17	26	29	45	44	2	20
2440028	Football	2	4	1	1	1	2	1	2	3	2	79.4	178	25.06	51	9	6	7	4	4	4	9	8	13	65	15	14	14	8	9	2.5	0.75	2.125	1.8	1.79375	31	25	95	27	17	23	28	45	39	2	18
2440034	dancing	1	4	1	1	2	1	1	2	1	1	50	188	14.15	35	3	6	4	8	2	3	6	3	17	66	30	13	14	8	9	3.75	2.25	3.25	2.4	2.9125	33	37	99	32	14	24	29	54	42	3	18
2440036	marathon	1	1	2	1	1	1	1	2	2	1	65	177	20.75	36	3	4	7	6	2	7	3	4	16	49	25	12	10	8	7	2.5	2	3	3.4	2.725	27	29	85	28	14	16	27	57	46	2	12
2440037	Basketball	2	1	2	1	1	2	1	3	2	1	70	182	21.13	28	5	4	3	5	0	6	2	3	16	48	28	14	8	5	6	2.5	2	3.375	3.2	2.76875	31	25	85	26	13	19	27	55	49	1	12
2440039	Swimming	1	4	1	1	2	1	1	2	2	1	56.7	170	19.62	32	1	3	3	7	1	7	5	5	12	78	12	15	18	9	9	2.25	0.75	2.125	1.8	1.73125	36	25	105	30	18	25	32	44	37	1	20
2440049	Football	2	4	2	1	1	2	1	3	2	1	72.6	178	22.91	106	13	12	11	16	15	4	24	11	14	99	21	18	23	10	14	3.25	1.75	2.5	2.6	2.525	47	42	108	34	19	28	27	53	45	1	21
2440052	Swimming	1	4	2	1	1	1	1	3	2	1	74.8	183	22.34	36	2	3	5	6	2	4	6	8	16	54	15	10	11	6	8	3.25	2	2.125	2.6	2.49375	28	29	90	22	18	22	28	51	42	3	19
2440053	Tennis	2	4	2	1	1	1	1	1	2	1	76.2	183	22.75	30	2	2	8	3	1	8	2	4	12	44	14	10	8	7	5	3.5	1.75	2.25	2.2	2.425	25	24	95	24	17	25	29	50	47	4	16
2440054	Basketball	2	4	1	1	1	2	1	2	3	2	81.6	183	24.37	44	4	3	4	7	4	3	9	10	12	71	12	13	16	8	10	2	0.75	1.875	2	1.65625	29	24	99	31	16	24	28	41	43	2	18
2440055	Swimming	1	1	3	1	1	2	1	3	2	1	80	173	26.73	35	3	1	11	5	3	4	5	3	10	60	17	11	9	11	8	2	1.25	2	2.2	1.8625	31	27	93	27	15	25	26	45	39	3	18
2440057	Volleyball	1	1	2	1	1	2	1	3	2	1	78	175	25.47	36	2	3	6	6	3	5	6	5	8	51	9	12	9	7	6	2.75	1.5	1.75	1.8	1.95	30	28	93	29	18	19	27	43	42	3	16
2440063	Swimming	1	4	2	1	2	1	1	2	2	1	56.7	168	20.09	40	6	7	4	4	7	3	5	4	15	67	15	13	14	7	8	2.5	0.75	1.875	1.8	1.73125	36	34	103	31	16	25	31	41	40	3	18
2440070	Tennis	2	1	3	1	2	2	1	3	2	1	81	178	25.56	23	2	2	3	2	1	4	3	6	13	63	19	10	14	10	7	2	1.25	2.125	2.6	1.99375	32	24	99	28	17	25	29	49	44	3	20
2440074	dancing	1	1	2	1	2	1	2	2	2	1	52	177	16.6	52	4	3	12	8	4	6	9	6	18	55	25	14	11	7	6	3.75	2.75	3.5	3.2	3.3	30	29	95	27	16	23	29	54	46	3	20
2440078	Basketball	2	4	2	1	1	2	2	2	2	1	72	188	20.37	36	4	5	6	6	0	7	3	5	17	47	28	11	8	10	3	3.5	2.25	3.25	3.4	3.1	28	34	79	23	12	19	25	54	47	2	13
2440082	Swimming	1	4	1	1	2	1	1	2	2	1	54.4	168	19.27	56	7	8	7	9	6	5	9	5	14	88	13	16	19	10	10	2	1.25	2	1.8	1.7625	34	25	104	32	18	26	28	44	38	2	18
2440083	marathon	1	1	2	1	2	1	2	2	2	1	53	177	16.92	49	9	2	5	12	4	5	5	7	18	56	23	13	12	7	5	3.25	2.75	3.5	3.6	3.275	30	33	91	26	16	25	24	52	47	3	20
2440088	Basketball	2	1	2	1	1	2	1	3	2	1	76.2	185	22.26	50	5	8	5	5	7	5	9	6	14	64	20	8	15	10	10	2.75	1.5	1.875	1.8	1.98125	29	17	95	33	14	20	28	47	47	4	14
2440089	Volleyball	1	4	2	1	2	2	1	2	2	1	58.1	178	18.34	36	7	5	6	4	5	0	3	6	14	65	23	12	15	8	8	3.5	2	2	2.4	2.475	29	28	91	28	16	21	26	45	48	3	17
2440090	Tennis	2	4	2	1	1	1	1	2	2	1	72.6	178	22.91	39	4	4	3	9	3	3	9	4	13	75	19	15	15	9	10	3	2.25	3.125	2.6	2.74375	35	28	102	30	19	25	28	50	45	2	20
2440110	Swimming	1	4	1	1	2	1	1	2	2	1	54.4	170	18.82	52	9	8	5	7	7	2	9	5	13	81	14	16	18	10	9	2.5	1	2.125	2.4	2.00625	36	26	95	29	16	22	28	44	35	2	20
2440111	Basketball	2	3	3	1	1	2	2	2	1	1	70	180	21.6	23	1	2	7	3	2	4	1	3	24	57	30	14	11	7	7	6.5	5	4.875	5	5.34375	36	25	107	31	17	26	33	63	45	3	19
2440115	marathon	1	4	2	1	2	1	1	3	2	1	77	182	23.25	30	3	3	5	4	2	4	4	5	11	60	23	13	13	6	8	3.5	1.25	2.5	2.8	2.5125	33	29	92	28	16	20	28	48	38	2	15
2440116	marathon	1	1	2	1	2	1	1	2	1	1	53	170	18.34	42	3	5	7	8	3	1	10	5	17	68	28	12	16	9	8	3.5	3.25	3	3.2	3.2375	29	26	87	28	18	18	23	53	45	3	16
2440117	dancing	1	1	2	1	2	1	2	3	2	1	48	170	16.61	89	12	15	9	13	12	2	16	10	14	100	27	20	21	9	12	3.5	3	3.125	3.6	3.30625	41	35	110	31	19	29	31	52	45	1	21
2440118	Swimming	1	4	2	1	2	1	1	2	2	1	54.4	168	19.27	38	4	2	7	7	1	8	5	4	14	49	12	12	9	7	5	2.25	0.75	2.25	1.8	1.7625	34	24	93	28	17	22	26	47	38	3	16
2440119	Swimming	1	1	2	1	1	1	1	2	2	1	70	183	20.9	44	5	0	9	9	2	8	4	7	18	51	25	13	10	7	6	3.25	2.5	2.875	3.8	3.10625	24	28	83	25	14	18	26	55	44	3	23
2440122	hurdles	1	1	3	1	1	1	1	2	3	1	83	185	24.25	58	10	9	3	9	5	6	12	4	17	83	15	18	18	10	9	3.75	2.5	2.5	2.6	2.8375	32	21	95	27	18	22	28	53	43	2	19
2440124	Volleyball	1	4	2	1	1	2	2	2	2	1	75	182	22.64	40	6	3	7	7	1	7	3	6	24	49	29	11	11	5	8	5.75	4	5.125	4.2	4.76875	27	31	79	24	11	18	26	60	49	2	12
2440128	Basketball	2	1	3	1	1	2	1	3	2	1	80	187	22.88	32	2	3	6	4	2	5	6	4	18	63	23	13	14	7	8	3	1.25	1.75	2.4	2.1	26	25	94	27	17	22	28	47	44	3	18
2440138	dancing	1	1	2	1	2	1	2	2	2	1	52	168	18.42	44	7	2	8	9	1	6	3	8	15	59	28	15	14	7	6	3.25	2.75	3.125	3.4	3.13125	31	27	88	30	16	18	24	53	48	3	21
2440140	Volleyball	1	1	2	1	2	2	1	2	1	2	65	178	20.52	45	4	6	8	8	6	4	6	3	15	73	24	15	15	10	8	3.5	2	2.875	4	3.09375	31	22	103	31	18	23	31	50	44	1	19
2440141	pingpong	2	4	2	1	1	2	1	3	2	1	75	175	24.49	31	1	3	6	7	1	5	3	5	24	51	31	11	11	5	7	5.5	4.5	4.875	4.6	4.86875	28	33	95	29	15	18	33	58	49	3	16
2440146	dancing	1	1	2	1	2	1	1	3	2	1	49	170	16.96	36	2	4	6	4	1	8	6	5	16	60	21	12	13	8	4	3.25	2.25	3	4	3.125	31	28	98	32	19	20	27	53	45	3	22
2440159	Swimming	1	1	3	1	1	2	1	2	3	1	78	190	21.61	51	5	11	5	7	5	3	10	5	17	77	24	14	16	9	9	2.5	1.75	2.5	2.4	2.2875	36	28	91	26	17	23	25	54	42	2	18
2440160	pingpong	2	4	2	1	1	2	1	3	2	1	70	180	21.6	31	3	1	5	6	2	7	4	3	21	54	36	9	10	8	9	5	5	5	5.2	5.05	30	31	86	26	15	17	28	60	50	1	19
2440169	Volleyball	1	1	3	1	1	2	1	3	3	1	70	165	25.71	50	13	0	12	3	4	4	3	11	18	82	22	22	17	5	9	2	1	2.25	2.8	2.0125	31	37	114	33	20	32	29	49	44	4	22
2440174	badminton	2	3	3	1	1	2	1	3	2	1	75	183	22.4	41	2	5	7	4	2	4	6	11	24	57	38	11	12	6	6	5.25	4.75	4.5	5.6	5.025	29	31	98	30	17	21	30	57	52	3	19
2440192	Basketball	2	1	3	2	1	2	1	3	3	1	72	168	25.51	43	6	2	6	7	4	4	6	8	13	57	19	12	13	5	6	2.5	1.75	2.25	2.4	2.225	27	25	86	25	13	20	28	52	41	4	14
2440205	Football	2	4	3	1	1	2	1	2	3	1	75	175	24.49	36	7	4	1	0	18	2	0	4	22	83	38	20	24	0	10	6	4.5	4.625	4.2	4.83125	42	10	80	17	9	15	39	60	50	0	8
2440211	Swimming	1	1	3	2	1	2	1	3	3	1	73	170	25.26	31	1	2	4	3	0	8	5	8	20	52	25	10	14	5	8	2	1.25	2.125	2.8	2.04375	33	25	87	27	12	18	30	52	42	3	19
2440213	Volleyball	1	3	3	1	1	2	2	2	1	1	73	178	23.04	30	3	5	2	7	2	2	2	7	24	64	35	10	14	8	6	6	5	5	5.4	5.35	31	34	93	28	18	22	25	64	51	3	20
2440216	Volleyball	1	1	3	1	2	2	1	2	1	1	80	173	26.73	52	9	3	6	7	6	7	8	6	15	60	17	15	10	7	10	2.5	1	2.25	2.4	2.0375	30	31	96	26	19	24	27	48	46	2	18
2440217	Basketball	2	1	2	1	1	2	1	1	3	2	76	188	21.5	41	2	7	7	5	6	3	6	5	17	52	25	8	10	7	4	3.75	2.25	3	3.4	3.1	30	28	90	27	15	18	30	54	45	3	21
2440219	The high jump	1	1	2	1	1	1	2	3	2	1	76	178	23.99	37	2	2	3	8	4	5	6	7	17	54	25	11	9	8	9	4	3	3	3.6	3.4	28	31	87	26	12	18	31	51	46	3	19
2440220	Football	2	1	2	1	1	2	1	2	3	2	78	180	24.07	44	5	2	12	6	4	4	3	8	17	69	26	16	14	6	7	3.25	2	2.875	3.4	2.88125	34	21	103	30	19	25	29	53	47	3	20
2440230	Tennis	2	4	3	2	1	1	1	3	3	1	78	175	25.47	105	16	17	7	15	13	5	21	11	18	101	23	19	21	11	14	2.25	1.25	2.25	2.2	1.9875	47	44	112	35	20	26	31	52	43	1	22
2440257	Basketball	2	3	3	1	1	2	2	3	1	1	65	185	18.99	29	2	3	7	5	2	2	4	4	24	55	34	12	9	7	7	5.5	5.25	5.25	5.2	5.3	28	26	92	25	14	22	31	59	51	3	14
2440280	marathon	1	4	3	2	1	1	1	3	3	1	70	165	25.71	31	3	1	8	3	2	6	2	6	15	46	21	11	10	8	5	3.25	2.25	2.5	2.4	2.6	25	26	83	24	11	20	28	50	45	3	20
2440284	hurdles	1	4	2	2	1	1	1	3	3	1	72	168	25.51	31	1	0	8	7	3	5	2	5	18	49	22	11	11	6	5	4	2.25	2.875	2.6	2.93125	29	27	88	28	13	22	25	50	44	1	15
2440287	Basketball	2	4	3	2	1	2	1	3	3	1	73	170	25.26	33	2	4	8	4	2	4	4	5	13	52	19	13	10	5	7	2.75	1.25	1.625	2.4	2.00625	25	25	90	28	14	19	29	51	45	3	13
2440288	Swimming	1	4	3	2	1	2	1	3	4	2	80	173	26.73	50	7	7	3	10	7	3	6	7	16	67	22	16	14	8	7	2	1.25	1.875	2	1.78125	31	23	97	29	17	22	29	48	47	4	18
2440291	Volleyball	1	4	3	2	1	2	1	2	2	1	78	175	25.47	53	6	4	9	10	3	8	7	6	14	59	19	15	12	8	8	2.75	1.75	2.125	2.2	2.20625	27	32	86	25	15	22	24	48	43	3	17
2440293	Basketball	2	1	2	2	1	2	1	3	3	1	81	178	25.56	32	4	5	4	3	2	1	8	5	12	58	20	12	13	7	6	3	1.25	2.25	2.2	2.175	26	29	98	29	15	23	31	49	47	3	17
2440443	Football	2	1	2	1	1	2	1	2	2	1	71.7	191	19.65	41	4	1	8	6	3	6	7	6	13	75	29	15	16	9	11	6.25	3.25	4	4	4.375	32	23	101	30	16	25	30	61	53	2	20
2440477	Basketball	2	1	2	1	1	2	2	2	2	1	68	183	20.31	53	7	6	5	8	7	3	11	6	17	81	23	15	17	9	11	3.25	2.5	2.75	3	2.875	34	25	104	30	19	27	28	53	44	2	19
2440478	dancing	1	4	3	1	2	1	1	1	1	1	47	178	14.83	54	9	10	9	7	5	2	8	4	14	80	23	17	18	8	9	3	2.25	3.25	2.8	2.825	33	25	98	31	16	24	27	53	48	2	17
2440479	Football	2	1	3	1	1	2	1	2	3	1	73	182	22.04	58	7	7	2	7	13	3	13	6	17	88	24	18	19	9	9	3.25	2.25	3.25	3	2.9375	41	14	105	31	18	28	28	57	49	4	20
2440481	Swimming	1	4	2	2	1	1	1	3	2	2	82.1	180	25.34	34	5	4	5	5	4	0	6	5	16	68	22	14	12	9	9	1.75	0.25	1.25	1.2	1.1125	24	24	97	29	18	25	25	56	51	3	17
2440482	Swimming	1	1	2	1	2	1	1	3	4	2	53	173	17.71	54	7	7	6	7	5	4	12	6	17	73	27	15	14	11	10	3	2.25	3.125	2.6	2.74375	31	23	96	29	17	22	28	53	44	2	18
2440483	boxing	1	1	2	1	1	1	1	2	2	1	70	177	22.34	34	5	1	5	5	3	8	3	4	18	50	25	14	7	7	5	3	2.5	3	2.8	2.825	28	29	82	23	13	20	26	50	43	2	12
2440486	dancing	1	1	2	1	2	1	2	2	2	2	48	170	16.61	37	4	4	5	8	2	3	4	7	17	68	27	15	14	7	7	3.5	2.25	3.375	3.6	3.18125	26	12	91	25	15	21	30	57	47	3	18
2440487	A long run	1	1	2	1	1	1	2	2	1	1	71	188	20.09	62	7	11	5	10	10	2	8	9	18	74	21	10	17	8	12	3.5	2.5	3.375	2.8	3.04375	30	26	101	28	18	24	31	50	48	2	18
2440488	dancing	1	1	2	1	2	1	2	3	2	2	45	172	15.21	35	2	3	6	8	3	6	3	4	17	45	25	10	7	5	7	3.25	3.25	3.625	3.4	3.38125	29	30	85	30	14	18	23	57	47	2	12
2440489	Rowing	1	3	2	2	2	2	1	2	2	1	52.5	165	19.28	28	0	0	5	6	3	5	3	6	13	51	30	14	11	4	8	1.75	0.5	1.25	1	1.125	32	22	114	34	18	26	36	50	52	3	18
2440490	Golf	2	4	2	1	1	1	1	2	2	2	84.2	173	28.13	48	7	7	3	8	6	1	10	6	13	75	26	12	17	8	12	1	0.5	1.375	1.2	1.01875	29	21	99	27	17	23	32	53	44	2	18
2440491	Swimming	1	1	1	1	1	1	1	2	3	1	75.3	183	22.48	47	2	5	11	7	3	4	8	7	14	55	21	15	10	4	10	3.25	1.5	2	2.2	2.2375	29	33	92	26	17	24	25	49	48	3	15
2440492	Volleyball	1	1	2	1	2	2	1	2	2	1	59	178	18.62	22	0	0	5	5	0	5	2	5	18	47	22	10	10	5	4	3	2.75	2.5	2.8	2.7625	31	21	92	30	14	20	28	55	50	1	19
2440493	Football	2	1	1	1	1	2	1	3	2	1	76.2	175	24.88	34	3	4	9	5	2	0	6	5	11	55	20	12	13	8	7	3.5	3	2.375	3	2.96875	33	26	87	29	18	18	22	45	45	3	21
2440494	Basketball	2	1	2	1	1	2	1	2	3	2	72	187	20.59	43	3	4	9	6	7	3	6	5	19	54	23	14	11	9	5	3.25	2.5	3.125	3.8	3.16875	32	21	96	27	15	23	31	60	45	3	17
2440495	Basketball	2	4	1	1	1	2	1	2	2	1	78	188	22.07	45	8	2	6	9	4	7	6	3	17	46	32	8	11	4	7	3.5	3	3.75	3	3.3125	30	31	89	26	14	22	27	56	45	4	17
2440496	marathon	1	1	2	1	1	1	1	3	3	2	67	178	21.15	44	6	1	6	8	2	5	4	12	17	50	26	11	6	7	10	3.25	3.25	3.5	3.8	3.45	30	30	84	22	12	21	29	52	45	2	14
2440497	Swimming	1	4	2	1	1	1	1	3	2	1	80.7	185	23.58	25	0	3	6	2	2	4	3	5	14	59	25	13	13	8	5	2.75	2.5	1.875	1.8	2.23125	29	34	86	23	16	20	27	50	39	1	15
2440498	Tennis	2	4	2	2	2	1	1	3	2	1	61.4	168	21.75	33	2	0	11	5	2	7	2	4	13	44	25	7	13	5	5	1.5	0.25	2.25	2	1.5	28	25	88	30	13	18	27	51	40	3	17
2440499	Tennis	2	4	2	1	2	1	1	2	1	1	64.9	175	21.19	39	2	3	6	7	3	6	5	7	11	69	20	15	16	8	9	3.25	1.5	2.5	2.2	2.3625	29	23	99	29	17	22	31	43	49	1	19
2440501	hurdles	1	4	2	1	1	1	1	2	2	1	72.6	183	21.68	44	6	2	7	6	3	5	9	6	14	75	19	15	16	7	11	3.25	2.25	1.875	2	2.34375	33	24	98	28	15	26	29	52	43	3	20
2440502	dancing	1	1	2	1	2	1	1	1	1	1	48	171	16.42	24	2	2	5	6	0	3	3	3	18	65	25	14	13	7	8	3.75	3.25	3.625	2.4	3.25625	26	25	100	30	17	26	27	55	44	1	18
2440503	The long jump	1	4	2	1	1	1	1	2	2	1	68	182	20.53	30	3	1	6	4	1	7	2	6	17	46	26	12	7	5	8	2.75	2.25	3.375	3.6	2.99375	25	30	78	23	13	17	25	51	48	2	12
2440505	Basketball	2	4	2	1	1	2	1	3	2	1	83.9	185	24.51	100	15	14	10	15	13	6	15	12	14	93	12	19	19	10	12	2	1.25	2.125	1.4	1.69375	43	44	110	34	19	26	31	46	39	1	22
2440506	Basketball	2	4	2	1	1	2	1	3	2	1	83.9	188	23.74	35	4	4	4	7	3	4	7	2	12	53	12	9	12	6	7	2	1	1.75	1.6	1.5875	29	28	89	29	17	20	23	46	38	3	22
2440509	Football	2	1	2	1	1	2	2	2	2	1	70	185	20.45	57	7	8	7	10	5	4	9	7	19	86	24	16	17	8	12	3.5	2.25	3.375	2.8	2.98125	35	21	99	29	18	25	27	54	48	2	21
2440513	Sprint	1	4	2	1	2	1	1	2	2	1	59	175	19.27	56	11	9	4	7	11	3	7	4	13	72	21	15	14	8	11	2.75	1.75	1.875	2.6	2.24375	28	29	100	26	19	26	29	48	46	2	16
2440515	Basketball	2	4	1	1	1	2	1	2	3	2	81.6	185	23.84	53	7	7	5	8	3	6	11	6	14	77	13	15	18	8	11	2.25	0.75	1.375	1	1.34375	26	21	101	33	16	24	28	44	39	2	16
2440516	marathon	1	4	2	1	2	1	1	2	2	1	56.7	173	18.94	54	7	7	10	8	5	3	9	5	14	75	15	15	16	7	11	4	3	2.375	2.4	2.94375	33	25	92	27	18	22	25	40	44	1	18
2440519	Swimming	1	1	2	1	2	1	1	2	2	1	61.2	178	19.32	34	3	0	9	7	2	5	5	3	12	44	19	14	7	6	6	2.5	2.25	1.875	1.8	2.10625	24	27	82	24	12	19	27	48	47	2	11
2440522	Swimming	1	4	1	1	2	1	1	2	2	1	56.7	168	20.09	44	3	4	3	9	4	2	10	9	13	74	12	13	17	10	9	2.5	1.25	1.75	1.4	1.725	33	25	101	29	18	27	27	47	38	2	20
2440523	Basketball	2	4	2	1	1	2	1	2	3	1	79.8	185	23.32	52	7	4	7	12	4	6	6	6	14	56	21	14	13	6	8	3	2	1.875	1.4	2.06875	27	35	93	26	14	22	31	46	45	3	22
2440525	rugby	2	4	2	1	1	2	1	3	2	1	79.6	178	25.12	37	2	0	8	4	7	6	5	5	16	53	29	13	11	4	6	2.5	1.25	1.5	2.8	2.0125	31	26	88	28	13	23	24	51	42	3	14
2440526	Swimming	1	4	1	1	2	1	1	2	2	1	54.4	170	18.82	53	5	9	6	6	3	4	12	8	14	82	14	16	16	7	12	2.5	0.5	1.625	1.8	1.60625	28	23	99	29	17	24	29	46	38	3	18
2440527	Volleyball	1	4	2	1	2	2	1	3	2	1	68.9	183	20.57	38	5	5	7	5	3	3	3	7	12	56	16	10	13	8	6	2.75	3	2.25	2.4	2.6	30	30	91	25	18	22	26	49	40	1	14
2440530	Sprint	1	4	2	1	2	1	1	2	2	1	66.2	178	20.89	26	5	2	5	2	5	2	1	4	15	78	21	20	16	1	7	2.5	1.75	1.75	2.4	2.1	39	23	75	22	20	12	21	50	40	4	16
2440531	Swimming	1	4	1	1	2	1	1	2	2	1	54.4	170	18.82	53	8	10	6	8	5	2	10	4	13	74	16	14	14	8	12	2.25	0.75	1.125	1.6	1.43125	31	22	100	30	18	25	27	45	41	1	20
2440532	Football	2	4	2	1	1	2	1	3	3	1	77.1	183	23.02	28	2	1	6	3	3	2	5	6	13	63	24	14	12	11	7	3.5	2.25	2.125	1.8	2.41875	30	28	93	27	14	25	27	50	47	1	16
2440533	Basketball	2	4	1	1	1	2	1	3	3	2	83.9	185	24.51	53	8	9	4	6	7	3	12	4	14	74	13	16	15	9	8	2.25	0.75	1.875	1.6	1.61875	29	25	101	31	18	25	27	42	37	2	15
2440534	marathon	1	4	2	1	1	1	1	2	2	1	74.8	178	23.61	59	8	9	6	8	4	5	14	5	13	81	16	15	18	10	9	3	2.75	1.75	2.6	2.525	35	26	106	29	19	27	31	48	41	1	21
2440535	Basketball	2	4	1	1	1	2	1	3	3	2	81.6	188	23.09	37	3	3	9	6	0	6	6	4	12	51	16	9	12	8	6	2.25	1	1.25	1.8	1.575	27	32	92	29	13	21	29	41	44	3	21
2440537	Long-distance race	1	4	2	1	2	1	1	2	2	1	64.4	178	20.33	28	3	2	7	4	0	6	2	4	14	65	22	11	16	7	8	4.25	3	2	2.6	2.9625	23	17	100	28	15	25	32	54	45	1	19
2440539	Swimming	1	4	1	1	2	1	1	2	2	1	56.7	168	20.09	53	9	5	6	9	7	4	6	7	15	61	14	11	13	8	8	2.5	0.75	1.75	1	1.5	31	23	102	29	16	27	30	47	43	1	20
2440540	Tennis	2	4	2	1	2	1	1	2	2	1	63.5	178	20.04	107	3	0	23	16	18	15	11	21	15	74	20	9	16	3	10	3	1.25	1.75	2.2	2.05	37	36	70	17	23	14	16	46	42	3	15
2440541	Football	2	4	2	1	1	2	1	3	3	1	72.6	178	22.91	30	3	5	6	4	1	4	5	2	13	49	20	10	12	7	4	3.25	2	2	2.4	2.4125	26	23	88	29	14	20	25	48	51	1	14
2440544	Basketball	2	4	1	1	1	2	1	3	3	2	83.9	185	24.51	38	4	5	5	5	1	6	4	8	14	58	13	13	11	5	4	2.25	1	1.5	1.4	1.5375	24	23	89	26	14	21	28	42	37	4	19
2440545	Basketball	2	4	2	1	1	2	1	3	2	1	81.6	185	23.84	43	3	4	6	8	2	9	4	7	13	58	21	13	15	6	5	3.25	2	2.375	2.2	2.45625	32	23	95	26	16	24	29	52	51	3	17
2440546	Swimming	1	4	1	1	2	1	1	2	2	1	56.7	170	19.62	31	1	1	11	7	1	7	1	2	14	48	14	10	10	6	6	2.25	1.25	1.5	1.8	1.7	29	23	95	31	16	21	27	44	41	3	22
2440547	Volleyball	1	1	2	1	2	2	1	2	2	1	70.3	183	20.99	56	7	2	10	8	4	9	10	6	11	59	18	13	13	6	7	3	2.25	1.75	2.6	2.4	32	29	94	28	16	22	28	50	44	3	22
2440548	Swimming	1	4	1	1	2	1	1	2	2	1	54.4	168	19.27	45	6	6	6	7	4	5	5	6	14	54	16	13	12	7	7	2.5	0.75	2.25	1	1.625	28	27	96	27	16	25	28	50	34	3	23
2440549	marathon	1	4	2	1	2	1	1	2	2	1	56.7	175	18.51	14	0	1	8	2	0	0	0	3	13	60	23	10	20	2	7	3.25	2.25	2.125	2.8	2.60625	32	11	83	28	15	15	25	47	51	3	12
2440550	Basketball	2	4	1	1	1	2	1	3	3	2	83.9	188	23.74	31	2	0	11	5	0	6	4	3	14	82	15	16	18	13	9	2.5	1	1.75	1.6	1.7125	31	28	113	38	18	28	29	44	41	1	18
2440551	Basketball	2	1	2	1	1	2	1	3	2	1	81.6	188	23.09	44	5	1	9	8	2	6	8	5	15	54	21	13	12	6	4	3.25	1.5	2	2.4	2.2875	27	30	96	29	16	22	29	53	44	3	16
2440552	Volleyball	1	4	2	1	2	2	1	2	2	1	68	183	20.31	20	0	1	8	3	1	1	1	5	14	53	16	12	12	4	7	3.75	2.25	2.375	2.6	2.74375	35	24	110	34	15	25	36	48	45	3	19
2440555	Swimming	1	4	2	1	2	1	1	2	2	1	54.4	168	19.27	31	2	1	6	5	2	7	2	6	13	48	16	12	10	6	5	2	1	1.875	2.2	1.76875	26	30	98	31	16	21	30	44	37	2	16
2440556	Basketball	2	4	1	1	1	2	1	3	3	2	79.4	183	23.71	38	9	4	3	4	5	3	6	4	14	77	25	15	15	11	9	3.25	2.5	2.25	2.2	2.55	28	25	99	30	17	22	30	52	48	3	18
2440558	Volleyball	1	4	2	1	2	2	1	2	2	1	65.8	175	21.49	35	3	4	7	5	0	10	4	2	13	43	23	11	9	5	5	3	2	1.875	2.4	2.31875	23	30	82	26	14	18	24	48	42	4	14
2440560	Basketball	2	4	1	1	1	2	1	3	3	2	83.9	188	23.74	33	2	6	0	3	6	3	6	7	13	86	15	14	21	9	12	2.5	0.5	1.75	2	1.6875	40	13	106	28	20	27	31	47	39	3	21
2440561	marathon	1	4	2	1	2	1	1	1	2	1	67.1	175	21.91	56	6	8	5	8	8	5	10	6	14	82	22	15	18	8	11	3.25	2	2.25	2.2	2.425	35	25	100	29	18	26	27	47	52	2	20
2440563	Swimming	1	4	2	1	1	1	1	3	3	2	70.3	183	20.99	38	7	8	5	4	6	4	2	2	13	81	20	17	16	9	11	3.25	2	1.875	2.2	2.33125	33	25	100	31	17	24	28	49	40	2	18
2440565	Basketball	2	4	2	1	1	2	1	3	2	1	83.9	188	23.74	99	12	16	10	11	15	5	21	9	15	93	15	17	22	9	11	2	1	2	1.4	1.6	42	44	106	31	21	26	28	49	40	1	21
2440566	Swimming	1	1	2	1	2	1	1	3	2	1	70	179	21.85	29	0	4	6	5	3	1	4	6	19	54	26	9	15	5	5	3.25	2.25	2.875	4	3.09375	31	28	87	25	15	20	27	58	47	3	20
2440568	Swimming	1	1	2	1	1	1	2	2	1	1	75	182	22.64	48	9	10	4	7	4	3	5	6	19	74	25	15	15	7	9	3.25	2.25	3	2.6	2.775	30	20	98	31	17	21	29	51	49	2	18
2440569	Basketball	2	1	2	1	1	2	2	1	2	1	80	185	23.37	41	3	7	2	4	6	3	7	9	19	72	26	14	15	7	10	3	2.75	2.875	3	2.90625	30	26	93	28	14	20	31	49	45	3	19
2440570	Football	2	1	2	1	1	2	1	3	3	1	75	172	25.35	37	6	2	7	4	0	4	5	9	16	53	23	11	14	6	5	4	3	3.5	3.2	3.425	33	27	100	35	18	21	26	55	47	3	20
2440571	Swimming	1	1	2	1	1	1	1	3	2	1	63	177	20.11	31	4	4	3	2	3	5	6	4	19	54	25	13	11	8	5	3.75	2.5	3.625	3	3.21875	29	28	88	27	16	18	27	48	43	4	15
2440572	A long run	1	4	2	1	1	1	1	2	2	1	53	173	17.71	56	10	10	5	8	5	4	8	6	17	86	25	16	19	9	12	3.5	2.25	3	3.6	3.0875	30	23	97	28	15	25	29	52	44	2	18
2440593	Basketball	2	3	3	1	2	2	1	3	2	1	70	170	24.22	36	3	4	6	5	3	7	4	4	15	60	22	13	12	7	5	2.75	0.25	2.5	1.8	1.825	31	31	81	30	11	16	24	47	47	3	22
2440598	dancing	1	1	2	1	2	1	2	1	2	2	52	177	16.6	31	4	2	5	6	1	5	5	3	16	52	21	12	10	8	6	3.75	2.5	3.375	2.6	3.05625	31	30	81	24	13	18	26	56	44	2	12
2440602	Swimming	1	1	2	1	2	1	1	3	2	1	53	170	18.34	36	3	5	5	5	4	4	6	4	15	58	26	12	9	11	7	3.75	2.5	2.625	3.4	3.06875	35	24	84	28	13	19	24	54	49	2	21
2440604	Basketball	2	4	3	1	1	1	2	1	1	1	72	189	20.16	37	3	2	7	5	5	6	3	6	15	53	25	12	10	10	7	3.75	3.25	3	3.6	3.4	26	26	94	31	19	19	25	54	49	2	14
2440635	Basketball	2	4	2	1	1	2	1	3	3	1	80.7	183	24.1	102	13	16	7	14	17	3	20	12	14	101	18	20	22	10	13	3.5	2.25	2.5	2.4	2.6625	40	42	103	28	20	25	30	46	43	1	19
2440640	Swimming	1	4	2	1	2	1	1	2	2	1	64.4	178	20.33	35	5	2	8	3	3	6	3	5	15	46	15	9	8	8	6	3.75	2.5	2.25	3.2	2.925	26	27	84	25	13	19	27	42	42	2	14
2440645	marathon	1	4	2	1	2	1	1	2	2	1	63.5	175	20.73	69	16	1	19	9	10	4	2	8	16	99	23	21	25	0	13	3.25	2.25	2.5	2.6	2.65	22	13	128	42	24	29	33	40	41	2	25
2440649	Tennis	2	4	2	1	2	1	1	2	1	1	62.6	175	20.44	37	5	5	8	7	1	4	7	0	16	60	21	9	15	7	10	3.5	2.75	2.5	2.8	2.8875	34	28	98	31	14	24	29	50	44	3	19
2440657	Swimming	1	4	2	1	1	1	1	3	3	2	77.1	185	22.53	50	8	7	5	6	4	4	7	9	17	69	21	15	14	9	7	2.5	2.75	2.25	2.8	2.575	29	23	93	30	15	21	27	48	45	2	20
2440660	marathon	1	4	2	1	2	1	1	2	1	1	67.1	173	22.42	30	2	2	6	6	1	5	3	5	14	43	22	11	9	6	5	3.25	3.5	2.75	2.4	2.975	25	28	83	27	14	17	25	53	42	2	12
2440667	Volleyball	1	4	2	1	2	2	1	2	2	1	64.4	178	20.33	57	3	5	9	11	6	8	7	8	15	58	21	11	13	8	6	3.25	2.75	2.25	2.2	2.6125	31	29	89	23	18	20	28	46	46	2	19
2440672	Basketball	2	4	2	1	1	2	1	3	3	1	79.8	191	21.87	94	11	11	12	11	13	2	22	12	16	97	17	19	21	9	13	3	1.75	2.5	3	2.5625	38	36	107	31	20	27	29	44	53	1	20
2440674	Swimming	1	4	2	1	2	1	1	3	2	1	66.2	175	21.62	98	10	17	9	13	13	5	20	11	13	101	18	19	21	11	14	3.75	3.25	3.125	3.2	3.33125	45	46	109	30	18	28	33	46	46	1	21
2440687	heel-and-toeÂ walkingÂ race	1	4	2	1	1	2	1	3	3	1	76.2	178	24.05	43	3	7	7	6	1	8	7	4	13	49	16	11	11	7	4	3.5	1.5	2	2.2	2.3	27	25	90	31	14	19	26	50	38	2	14
2440690	Volleyball	1	4	2	1	2	2	1	2	2	1	67.1	183	20.04	40	3	2	8	10	2	7	2	6	14	47	19	10	9	7	5	3.75	2.5	2.75	2.4	2.85	28	29	85	24	14	23	24	50	39	3	14
2440716	Swimming	1	4	2	1	2	1	1	3	2	1	63.5	178	20.04	26	4	2	6	6	2	3	1	2	14	56	20	11	12	6	7	3	2	3.125	1.8	2.48125	32	33	100	33	16	23	28	50	36	1	14
2440723	Football	2	4	2	1	1	2	1	3	2	1	71.7	178	22.63	24	4	1	6	0	3	4	2	4	14	65	20	14	15	8	7	3.75	3	3	2.2	2.9875	27	25	97	32	15	22	28	47	40	3	14
2440730	Swimming	1	1	2	1	2	1	1	2	2	1	59	178	18.62	50	7	2	9	9	7	2	9	5	13	68	19	13	15	8	9	3	1.75	1.5	2.2	2.1125	31	23	101	30	18	26	27	43	41	2	18
2440733	Volleyball	1	1	2	1	2	2	1	2	2	1	64.4	178	20.33	37	2	4	6	3	5	7	7	3	15	65	15	16	11	13	7	3	2.5	2.75	2.4	2.6625	27	32	94	33	15	21	25	40	47	3	22
2440736	Swimming	1	1	2	1	2	1	1	3	2	1	53	169	18.56	103	13	14	9	14	14	5	20	14	15	94	25	17	23	10	15	3.5	3	3.5	3.4	3.35	42	46	107	30	19	27	31	52	47	1	20
2440737	dancing	1	4	2	1	2	1	2	3	2	2	60	178	18.94	29	0	0	7	5	2	8	4	3	16	42	21	9	12	6	4	3.25	2	3.625	2.4	2.81875	30	26	90	30	15	19	26	48	48	2	15
2440738	Basketball	2	1	2	1	1	2	1	2	2	2	79.4	183	23.71	38	4	4	6	7	2	3	10	2	15	69	20	15	13	10	10	3.25	2.5	2.375	2.8	2.73125	33	23	100	29	15	25	31	47	42	2	19
2440743	Football	2	4	2	1	1	2	1	3	3	1	72.6	178	22.91	33	2	7	7	4	4	3	5	1	12	58	19	12	11	8	9	3	2.5	2	2.6	2.525	30	30	91	27	15	19	30	47	45	2	15
2440744	dancing	1	1	2	1	2	1	1	2	1	1	52	177	16.6	26	3	0	6	3	2	4	1	7	16	61	26	15	15	5	10	4	2.75	2.875	3.4	3.25625	36	22	98	27	15	23	33	52	47	1	17
2440745	Basketball	2	1	2	1	1	2	1	3	3	1	72	187	20.59	37	3	7	4	3	3	2	6	9	15	53	23	9	11	7	7	3.25	2	3.625	3	2.96875	33	31	87	27	12	20	28	50	45	3	16
2440752	Tennis	1	3	2	1	1	1	1	2	2	2	69.4	175	22.66	40	8	2	7	4	5	3	8	3	17	68	18	14	14	7	12	2.25	0	2.375	1.2	1.45625	31	22	98	29	18	24	27	48	46	2	18
2440759	A long run	1	1	3	1	1	2	2	2	2	1	70	187	20.02	56	7	2	4	15	6	4	10	8	16	76	21	14	18	7	9	3.5	3	3.5	2.6	3.15	32	28	94	27	18	20	29	51	47	2	19
2440795	Basketball	2	3	3	1	1	2	2	2	2	1	65	190	18.01	41	5	9	5	5	7	0	5	5	24	81	34	17	17	9	10	6	5.25	4.875	4.8	5.23125	36	28	106	30	19	27	30	61	48	1	20
2440798	Basketball	2	1	2	1	1	1	1	3	2	1	76	187	21.73	49	6	6	5	8	7	4	7	6	16	73	24	14	15	10	10	3.25	2.25	3	2.8	2.825	37	38	100	28	19	25	28	54	47	1	19
2440799	Football	2	1	2	2	1	2	1	3	3	1	68	173	22.72	34	2	2	5	9	2	6	4	4	15	49	23	7	10	8	5	3.25	2.25	2.625	3	2.78125	28	26	90	27	15	22	26	49	41	2	14
2440800	dancing	1	1	2	1	2	1	1	2	1	1	48	172	16.22	39	6	5	7	4	3	7	5	2	15	54	23	12	10	7	6	3.5	2.5	2.875	2.6	2.86875	31	29	88	24	15	26	23	55	48	4	18
2440803	Volleyball	1	4	3	1	1	2	2	2	1	1	70	195	18.41	21	0	1	6	4	0	6	1	3	24	58	34	13	12	8	6	6	5.25	5	5.2	5.3625	32	29	92	28	18	20	26	60	49	2	17
2440821	Equestrian	1	3	2	2	2	1	1	3	2	1	56.7	170	19.62	36	4	1	9	6	2	5	5	4	14	48	15	15	9	7	5	2.25	0.75	2.25	2.6	1.9625	30	30	84	28	15	17	24	54	42	2	12
2440827	pingpong	2	4	3	1	1	2	2	1	2	1	64	186	18.5	48	7	8	5	6	2	5	9	6	24	79	34	14	18	10	10	6	5	5	5.2	5.3	30	23	104	32	16	24	32	55	53	2	18
2440838	Cycling	1	4	2	1	1	1	1	3	2	2	62.6	178	19.76	27	0	0	7	5	2	7	2	4	12	49	27	12	10	7	5	2.5	1	1.5	2.2	1.8	27	28	88	27	12	18	31	55	42	2	15
2440842	Football	2	1	4	1	1	2	2	2	1	1	66	188	18.67	24	2	3	0	0	5	0	4	10	24	74	35	17	17	8	8	5.75	5	4.875	4.6	5.05625	39	13	106	31	19	26	30	53	46	3	24
2440844	dancing	1	1	2	1	2	1	1	2	1	1	54	177	17.24	44	2	5	10	7	2	7	3	8	15	51	19	11	11	7	8	2.75	2.25	2.5	2.6	2.525	25	28	83	22	18	19	24	49	47	3	17
2440845	Volleyball	1	1	3	1	2	1	2	3	2	1	56	180	17.28	32	2	4	7	4	0	6	5	4	15	51	23	13	8	6	6	3.25	2.5	2.75	3	2.875	25	29	90	25	13	21	31	48	44	2	14
2440847	boxing	1	1	2	1	1	1	2	2	2	1	72	178	22.72	62	7	11	8	12	7	2	9	6	15	84	22	17	17	9	13	3	2.25	3.25	2.6	2.775	33	25	100	32	15	27	26	52	45	3	20
2440855	Snooker	2	3	1	2	1	1	1	3	2	2	65.9	175	21.52	49	6	5	4	7	7	3	10	7	13	73	13	15	15	6	10	2.75	1.25	1.25	1.4	1.6625	26	20	98	32	16	24	26	51	45	2	18
2440867	Rowing	1	3	2	1	1	2	1	2	2	1	85.9	175	28.05	42	4	4	7	5	1	6	8	7	13	73	22	14	14	8	9	3.75	1	1.875	2	2.15625	31	22	96	24	16	27	29	49	46	3	20
2440869	Basketball	2	1	1	1	2	2	1	2	2	1	72.6	173	24.26	49	4	8	4	11	5	2	7	8	12	73	31	14	17	5	11	1.25	0.25	2	3	1.625	30	23	97	28	19	24	26	60	55	2	19
2440873	Tennis	2	1	1	1	2	1	1	1	2	1	68	168	24.09	56	7	7	7	8	10	2	10	5	9	77	37	14	18	10	9	1.75	0.25	3	2.4	1.85	28	25	99	29	16	22	32	58	50	2	16
2440874	rugby	2	1	1	1	2	2	1	2	2	1	65.8	165	24.17	34	2	6	5	4	2	6	5	4	11	65	31	13	14	8	9	1.5	0.5	1.75	2	1.4375	29	29	96	25	15	25	31	63	53	3	16
2440886	baseball	2	1	1	1	2	2	1	1	2	1	65.8	165	24.17	35	2	9	8	6	3	4	1	2	26	50	35	7	9	8	6	2	0.25	2	2.2	1.6125	24	23	99	29	18	21	31	58	51	2	13
2440887	Football	2	4	3	2	1	2	1	3	1	1	77	182	23.25	33	2	3	6	6	2	3	8	3	11	57	23	13	14	7	4	3.75	1.25	1.75	2.6	2.3375	37	27	95	29	16	21	29	48	41	3	20
2440893	Basketball	2	4	3	2	1	2	1	3	2	1	83	185	24.25	35	0	2	5	8	2	6	8	4	14	55	16	12	12	5	7	2.25	1.25	1.875	1.8	1.79375	29	30	93	29	16	23	25	47	41	1	12
2440895	Swimming	1	1	2	1	2	2	2	2	1	1	55	170	19.03	40	1	7	7	5	3	6	6	5	17	54	24	11	12	10	7	3	2.75	3.125	2.8	2.91875	26	29	91	28	15	25	23	48	44	3	16
2440896	Basketball	2	1	2	1	1	2	2	2	2	1	73	186	21.1	32	3	1	10	4	2	2	4	6	15	51	24	12	10	10	7	3	2.5	2.875	3	2.84375	27	28	85	27	12	19	27	58	45	2	12
2440897	Cycling	1	4	1	2	2	1	1	3	2	1	58.2	165	21.38	28	3	0	8	4	3	6	2	2	17	42	22	9	8	7	6	4.25	2.75	2.125	1.6	2.68125	28	30	81	25	12	18	26	54	41	2	12
2440900	Swimming	1	1	2	1	2	1	1	2	1	1	53	175	17.31	52	7	6	4	11	7	3	8	6	15	74	27	15	17	7	9	3	2.5	2.75	3.2	2.8625	35	21	105	31	19	24	31	55	47	3	19
2440903	Tennis	2	3	2	1	2	2	1	3	2	2	44.9	165	16.49	30	4	5	5	4	0	2	3	7	9	74	8	14	15	10	10	2.25	1.25	1.375	1.6	1.61875	25	20	99	29	17	22	31	42	40	3	19
2440907	Volleyball	1	4	3	1	1	2	2	2	1	1	74	187	21.16	44	4	4	10	6	1	8	7	4	22	41	36	9	7	6	7	5.25	5.5	4.75	4.6	5.025	29	28	80	25	13	20	22	57	55	2	12
2440912	Swimming	1	4	3	2	1	2	1	2	1	2	80	187	22.88	49	7	6	7	6	4	7	5	7	12	71	22	15	14	9	10	4	1.25	1.5	1.8	2.1375	31	24	105	29	16	27	33	44	42	2	20
2440918	Volleyball	1	4	3	1	1	2	1	3	3	2	78	190	21.61	36	2	3	8	6	0	6	3	8	18	39	24	7	9	5	3	2.75	1.5	2	2.2	2.1125	28	30	78	23	13	17	25	48	45	3	14
2440921	pingpong	2	3	3	1	1	2	2	3	2	1	66	178	20.83	39	3	5	7	7	2	5	5	5	23	73	29	14	15	9	8	6.5	5.25	5	4.8	5.3875	34	22	97	30	14	24	29	58	49	1	19
2440929	Tennis	2	4	3	2	1	1	1	3	3	1	70	165	25.71	98	15	15	9	13	13	5	20	8	11	89	22	17	22	6	10	3.25	1.75	1.625	1.4	2.00625	45	43	108	29	18	29	32	51	43	1	22
2440933	Football	2	3	3	1	1	2	1	3	2	2	59.2	173	19.78	52	7	4	8	6	6	2	10	9	11	70	14	13	17	9	9	2	1.5	2	1.4	1.725	30	26	98	30	16	24	28	43	37	2	17
2440934	marathon	1	1	3	2	1	2	1	3	3	1	72	168	25.51	27	3	1	7	3	1	2	3	7	14	53	22	11	14	5	6	2.5	1	2.375	2.2	2.01875	31	33	84	31	11	17	25	50	41	3	20
2440936	Swimming	1	1	2	1	2	1	1	2	1	1	52	172	17.58	29	2	3	8	2	1	2	5	6	17	48	27	13	11	4	7	3	2.5	3.5	3.4	3.1	33	21	116	35	19	26	36	52	50	2	18
2440938	Basketball	2	1	2	1	1	2	1	3	3	1	70	187	20.02	39	3	2	9	4	3	4	8	6	18	53	27	10	15	6	4	3	2	2.5	3.2	2.675	30	29	90	33	11	18	28	49	46	3	20
2440939	Sprint	1	4	2	1	1	1	1	3	2	2	64	178	20.2	48	6	11	6	8	7	2	6	2	17	69	28	14	16	9	7	3	2.75	2.5	3.8	3.0125	30	26	95	28	18	21	28	53	49	2	17
2440941	Volleyball	1	3	3	1	1	2	2	3	2	2	68	180	20.99	39	5	4	7	5	4	5	6	3	24	46	36	11	11	5	3	5.75	5	5.125	5.4	5.31875	34	28	89	27	14	19	29	60	53	3	22
2440943	hurdles	1	4	3	1	1	2	1	3	3	2	73	170	25.26	64	9	9	6	13	6	4	10	7	13	81	17	15	20	9	12	3.5	1.75	2.25	2	2.375	34	24	92	27	17	21	27	49	43	2	18
2440953	Basketball	2	1	3	2	1	2	1	3	3	1	80	173	26.73	39	3	2	9	7	6	6	2	4	19	52	22	9	14	6	6	3.5	1	2.375	2.2	2.26875	26	32	93	30	16	20	27	54	45	3	21
2440960	Basketball	2	4	2	2	1	2	1	2	1	2	73	170	25.26	31	5	3	3	3	2	3	7	5	16	60	20	12	12	7	8	3.75	2.75	3.125	3.2	3.20625	40	27	97	29	19	21	28	46	42	3	22
2440963	Basketball	2	2	3	1	1	2	2	2	1	1	81	182	24.45	26	0	3	9	5	0	2	4	3	24	48	36	9	9	7	5	5.5	5.75	4.875	5	5.28125	34	28	101	29	17	24	31	61	48	3	19
2440965	marathon	1	1	2	1	1	1	1	3	2	1	65	177	20.75	35	3	6	4	10	1	7	2	2	17	41	25	10	8	6	5	3.5	2.5	2.5	3	2.875	25	28	83	25	13	19	26	58	49	2	12
2440966	dancing	1	1	2	1	2	1	2	4	2	2	45	168	15.94	31	3	3	9	3	2	6	2	3	17	49	27	14	9	5	6	3.5	2	2.875	3.6	2.99375	31	28	89	28	12	19	30	50	49	2	12
2440967	A long run	1	1	2	1	2	1	2	2	2	1	60	175	19.59	43	5	6	7	5	5	1	9	5	16	70	29	16	18	8	6	3	2.5	3.25	2.8	2.8875	41	27	93	28	16	23	26	48	48	3	17
2440968	Swimming	1	1	3	2	1	2	1	3	3	1	80	173	26.73	24	0	0	6	4	0	7	2	5	16	40	13	8	8	6	4	3.25	1.75	2.25	2.2	2.3625	25	25	88	26	14	18	30	47	43	3	15
2440970	Volleyball	1	4	2	1	2	2	1	2	4	2	78	175	25.47	90	12	13	7	11	14	5	18	10	14	91	20	16	20	10	12	4	1.75	1.375	1.6	2.18125	39	35	114	33	17	28	36	49	38	1	21
2440974	Basketball	2	3	3	1	1	2	1	3	2	1	80	186	23.12	37	5	3	4	8	4	5	5	3	19	64	33	14	13	8	8	5	4.75	3.25	4.6	4.4	35	32	98	30	18	22	28	64	50	3	16
2440978	Tennis	2	4	3	1	1	2	1	3	3	2	81	178	25.56	55	7	8	5	10	6	3	11	5	15	78	20	16	17	9	10	3	1.25	2	2.2	2.1125	29	22	92	27	15	23	27	51	49	2	17
2440983	marathon	1	4	3	2	1	2	1	3	3	1	77	182	23.25	45	5	2	8	11	2	2	7	8	14	64	19	13	15	8	9	3.25	1.25	2.125	1.8	2.10625	30	27	87	28	15	19	25	44	46	1	12
2440984	Football	2	1	2	1	1	2	1	2	4	2	64	175	20.9	34	4	3	6	5	4	4	4	4	19	59	24	11	13	7	6	3.5	2.5	3	3.6	3.15	29	30	95	31	15	23	26	47	54	1	12
2440985	dancing	1	4	2	1	2	1	1	2	1	1	50	171	17.1	25	1	1	7	4	3	3	0	6	16	56	25	14	11	5	8	3.75	2	3.75	3.2	3.175	36	26	109	30	18	25	36	54	49	1	18
2440987	Swimming	1	4	3	1	2	1	2	2	1	1	60	177	19.15	35	5	2	3	7	2	7	6	3	17	69	22	15	15	7	7	3	2.75	3.125	3.8	3.16875	29	30	95	30	15	23	27	55	46	3	22
2440988	hurdles	1	4	3	2	1	2	1	4	1	2	83	185	24.25	43	4	3	8	6	6	5	4	7	12	55	19	10	12	4	7	2.75	1	1.125	1.4	1.56875	28	29	99	33	19	21	26	48	45	3	20
2440993	pingpong	2	3	3	1	1	2	1	3	2	1	75	175	24.49	44	5	6	8	6	5	3	8	3	23	56	32	13	13	6	6	4.75	4.75	4	3.8	4.325	29	29	91	27	14	23	27	58	48	3	16
2440994	Basketball	2	4	3	1	1	2	1	2	3	1	80	187	22.88	52	7	3	7	8	6	4	11	6	11	55	20	14	11	6	9	2.75	1.25	2.25	2.2	2.1125	28	33	91	26	18	23	24	52	39	3	17
2440999	Swimming	1	4	3	1	2	2	1	3	2	1	78	190	21.61	30	2	3	9	5	0	4	3	4	15	44	21	11	6	8	5	2.75	1	1.625	1.6	1.74375	29	25	83	28	13	18	24	47	47	2	12
2441003	marathon	1	1	1	1	1	1	2	2	3	2	65	180	20.06	36	7	2	8	5	3	5	3	3	19	40	20	9	6	7	4	3.5	3	3.25	3	3.1875	26	27	84	26	12	18	28	51	44	2	14
2441004	Tennis	2	1	2	1	2	2	1	2	2	1	60	178	18.94	58	9	7	8	9	4	8	5	8	16	62	24	14	13	7	6	3.75	2.75	3	3	3.125	28	35	93	26	16	24	27	52	45	2	20
2441005	dancing	1	1	3	1	2	1	1	2	2	1	50	170	17.3	34	1	3	8	8	1	4	5	4	17	57	26	12	11	6	9	3.5	2.75	2.875	3.8	3.23125	27	33	89	28	16	19	26	51	42	3	15
2441007	Volleyball	1	1	3	1	1	2	1	2	3	2	70	165	25.71	38	2	4	0	2	9	6	8	7	14	95	23	17	19	11	12	3.5	3.25	2.625	2.8	3.04375	42	13	115	30	21	31	33	49	44	4	21
2441010	Basketball	2	4	3	1	2	2	1	3	2	2	72	168	25.51	36	6	1	3	7	2	8	2	7	17	46	14	10	12	7	4	3	1.75	1.625	1.8	2.04375	29	30	79	25	12	17	25	48	42	2	13
2441020	Swimming	1	4	3	2	2	2	1	2	2	1	73	170	25.26	17	3	0	0	0	7	1	2	4	10	75	16	15	18	2	10	2.75	1.25	2.125	2.2	2.08125	25	11	86	22	15	19	30	45	43	2	20
2441023	pingpong	2	3	3	1	1	2	2	3	1	1	68	193	18.26	30	3	3	6	3	3	2	6	4	21	47	36	10	8	4	9	5.75	4.5	5.25	4.8	5.075	32	26	83	21	17	21	24	55	48	3	15
2441024	Volleyball	1	4	3	1	2	2	1	2	2	2	60	173	20.05	112	14	19	11	14	15	4	23	12	15	97	19	17	23	7	15	2.75	1.5	2.25	2.2	2.175	47	43	99	30	16	27	26	46	39	1	22
2441025	Swimming	1	1	2	1	1	1	1	3	2	1	67	178	21.15	36	5	1	8	8	1	6	5	2	17	45	27	13	6	6	6	3.5	2.25	3.125	3.4	3.06875	29	26	83	26	13	19	25	55	44	2	12
2441026	Basketball	2	1	2	1	1	2	2	2	2	1	80	188	22.63	34	2	2	8	7	4	5	4	2	19	73	24	14	17	8	9	3.5	2.5	3.125	3.6	3.18125	32	26	107	31	19	26	31	52	46	2	21
2441027	Sprint	1	1	2	1	1	1	1	2	2	1	60	175	19.59	58	4	10	6	7	7	5	12	7	18	87	24	17	20	11	11	3.5	2.25	3	4	3.1875	35	23	99	29	15	26	29	52	47	1	20
2441028	Tennis	2	1	3	2	2	2	1	2	2	1	78	175	25.47	31	4	3	2	5	5	4	4	4	17	59	22	12	13	8	6	3	1	2.125	1.6	1.93125	31	26	94	31	15	20	28	49	46	3	17
2441029	Basketball	2	3	3	1	1	2	2	2	2	2	68	187	19.45	41	4	6	4	5	7	3	5	7	23	69	35	16	18	2	11	6.25	4.5	4.75	4.6	5.025	27	12	94	28	19	20	27	56	51	3	17
2441030	marathon	1	4	3	1	1	2	1	3	3	1	70	165	25.71	42	5	4	6	5	5	5	5	7	12	73	19	13	15	10	9	3.75	2.75	2.125	2.2	2.70625	24	26	101	32	18	21	30	44	43	4	17
2441035	Football	2	3	3	1	2	2	2	2	1	1	76	179	23.72	33	1	4	8	3	2	8	1	6	24	50	33	12	9	9	5	6	5.5	4.875	5.2	5.39375	27	29	94	23	19	21	31	57	53	3	16
2441037	hurdles	1	4	3	2	2	2	1	2	2	1	72	168	25.51	20	4	2	0	2	6	0	2	4	16	78	23	17	20	3	10	3.5	2.5	2.875	3	2.96875	29	10	94	27	17	22	28	51	44	4	19
2441038	Basketball	2	4	3	2	2	2	1	3	2	1	73	170	25.26	39	4	1	5	5	5	7	5	7	20	49	17	8	14	6	5	3.25	2	2.25	2.2	2.425	33	27	88	27	11	21	29	47	46	2	21
2441039	pingpong	2	1	2	1	1	2	2	2	1	1	80	190	22.16	37	5	2	5	8	3	4	6	4	24	71	34	14	16	8	9	6	5.75	4.875	5.2	5.45625	32	25	96	29	18	22	27	61	49	2	20
2441040	Swimming	1	4	3	1	1	1	1	2	3	1	70	173	23.39	38	4	5	6	7	2	1	6	7	14	59	18	11	12	7	10	3.75	3.25	3.125	3	3.28125	34	26	89	27	16	23	23	47	45	3	22
2441041	badminton	2	4	3	1	1	2	2	4	2	1	77	189	21.56	45	8	7	5	6	4	2	4	9	24	68	32	14	14	7	9	5.5	4.5	5.125	5	5.03125	27	23	97	31	16	21	29	62	53	3	17
2441043	badminton	2	3	3	1	1	2	2	3	2	1	80	189	22.4	25	0	1	6	1	1	7	4	5	24	55	31	12	9	6	7	5.75	5.25	5.125	4.2	5.08125	29	33	94	28	19	18	29	59	46	1	14
2441044	Volleyball	1	4	3	2	1	2	1	3	3	1	78	175	25.47	36	2	1	8	9	3	4	4	5	17	65	20	11	14	7	9	3.75	2	1.375	2.4	2.38125	29	27	90	27	17	21	25	48	45	2	16
2441046	Basketball	2	4	3	2	1	2	1	3	1	2	81	178	25.56	47	6	5	5	6	2	4	9	10	19	74	15	15	21	9	7	3.5	1.25	2.25	2.2	2.3	28	24	101	31	17	22	31	46	39	3	16
2441050	Football	2	4	3	1	1	2	1	3	3	1	77	182	23.25	35	3	4	7	5	3	0	4	9	15	48	15	7	14	6	4	3.25	1	2.25	1.6	2.025	32	25	92	31	17	18	26	49	42	3	21
2441051	Basketball	2	4	3	2	1	2	1	3	3	2	83	185	24.25	67	4	0	15	11	3	4	12	18	13	42	16	5	13	6	7	2.25	1	2.25	2.4	1.975	25	17	81	21	7	18	35	55	42	2	15
2441053	Swimming	1	1	3	1	1	2	1	3	3	2	80	187	22.88	53	7	9	5	8	3	4	9	8	9	74	13	14	15	9	9	2.75	1.5	2.375	3.2	2.45625	31	27	101	32	19	23	27	50	42	2	20
2441055	Volleyball	1	4	3	2	1	2	1	2	1	1	78	190	21.61	36	2	3	3	9	4	3	6	6	11	76	20	15	16	8	10	2	1.25	1.625	2	1.71875	34	27	100	29	18	26	27	42	37	2	20
2441056	Tennis	2	4	3	2	2	2	1	2	2	1	70	165	25.71	26	3	4	6	3	1	3	5	1	15	48	20	9	10	6	6	3	1	2.625	2.2	2.20625	28	30	86	24	16	20	26	48	44	3	22
2441062	marathon	1	1	3	2	2	2	1	2	2	1	72	168	25.51	38	4	2	7	6	2	5	6	6	18	48	21	12	8	6	7	2.25	1.25	2	2.4	1.975	28	32	91	27	17	21	26	53	42	3	18
2441063	hurdles	1	4	3	2	2	2	1	2	2	1	73	170	25.26	39	6	4	4	4	3	5	8	5	12	56	25	12	13	3	6	3.75	1.75	2	2.4	2.475	31	29	88	29	12	20	27	49	43	3	22
2441065	Basketball	2	4	3	2	1	2	1	3	1	2	80	173	26.73	23	0	1	1	5	9	0	4	3	15	91	22	16	19	9	13	3.5	2.25	2.375	2.4	2.63125	41	14	109	30	18	25	36	49	45	4	19
2441066	Basketball	2	4	3	2	2	2	1	2	2	1	73	170	25.26	29	4	4	10	2	1	2	4	2	12	54	21	8	11	10	8	3	1.25	1.75	2	2	28	31	89	28	14	18	29	45	43	3	23
2441067	Swimming	1	4	2	1	1	1	1	3	3	2	80	173	26.73	51	7	8	3	11	4	4	9	5	12	71	16	15	15	7	9	2.5	1	1.625	2.2	1.83125	31	24	97	27	19	22	29	48	42	2	18
2441069	marathon	1	4	3	2	1	2	1	3	3	1	77	182	23.25	50	6	4	10	6	5	5	11	3	15	93	17	20	23	9	11	2.75	1	1.75	2.8	2.075	42	46	107	29	19	24	35	44	42	1	19
2441071	Tennis	2	4	3	2	1	1	1	3	3	1	81	178	25.56	97	13	17	9	10	13	5	19	11	15	103	17	24	21	11	13	3	1.5	2	2.2	2.175	42	47	111	34	19	26	32	49	42	1	22
2441076	hurdles	1	4	3	2	1	2	1	2	1	1	83	185	24.25	43	8	2	6	8	4	5	8	2	17	55	17	12	11	5	8	3.75	2.75	1.875	2.4	2.69375	30	31	90	29	15	21	25	47	40	4	18
2441077	Basketball	2	4	3	2	1	2	1	3	2	1	80	187	22.88	37	3	6	6	5	4	3	5	5	16	73	20	17	16	7	9	3.5	1	2.25	2.4	2.2875	32	21	106	31	18	27	30	46	41	1	21
2441079	Swimming	1	4	3	2	2	1	1	3	2	1	78	190	21.61	37	6	0	8	5	1	6	5	6	11	54	17	10	13	8	5	5	2.25	2.875	3	3.28125	32	29	96	32	16	24	24	48	39	2	18
2441080	Volleyball	1	4	3	2	2	2	1	2	2	1	70	165	25.71	34	2	1	4	5	4	7	5	6	13	54	21	9	10	5	9	2.5	1.5	2.125	2.4	2.13125	33	30	98	29	16	23	30	51	49	3	20
2441083	Basketball	2	4	3	2	2	2	1	2	2	1	72	168	25.51	37	4	3	6	5	3	3	7	6	15	61	18	11	10	11	6	3	1.75	1.75	2.4	2.225	28	31	93	31	17	21	24	52	38	3	19
2441085	Swimming	1	4	3	2	2	1	1	3	2	1	73	170	25.26	36	5	4	5	4	1	6	6	5	18	56	18	12	9	7	7	3.25	2	1.75	1.8	2.2	30	30	99	33	15	22	29	45	41	2	17
2441087	Volleyball	1	4	3	2	2	2	1	3	2	1	80	173	26.73	37	1	5	5	5	3	5	6	7	13	54	22	11	15	5	4	3	1.5	2.25	2.6	2.3375	31	28	89	24	15	24	26	52	45	3	20
2441088	Tennis	2	4	3	2	2	1	1	3	2	1	78	175	25.47	36	4	7	4	4	4	3	5	5	17	61	13	12	14	8	8	3	2.25	1.75	2	2.25	30	31	90	28	14	21	27	50	43	2	15
2441089	marathon	1	4	3	2	2	1	1	3	2	1	70	165	25.71	27	4	3	5	5	2	2	2	4	18	65	18	12	15	7	9	3.25	1.5	2.375	2.2	2.33125	28	26	99	28	18	24	29	43	41	4	16
2441095	hurdles	1	4	3	1	2	1	1	3	2	1	72	168	25.51	101	12	19	9	14	13	5	20	9	13	100	16	21	21	9	12	3.5	1.25	2.125	2.2	2.26875	43	44	111	33	21	28	29	45	45	1	21
2441105	Basketball	2	4	3	2	2	2	1	3	2	1	73	170	25.26	37	3	3	3	9	3	5	7	4	18	63	20	10	16	7	8	3.5	3.25	3	2.6	3.0875	31	35	93	27	17	21	28	50	43	1	16
2441111	Swimming	1	4	3	1	1	2	1	3	3	1	80	173	26.73	28	0	1	9	6	1	6	1	4	17	42	22	8	10	6	5	2.75	1.25	2.375	2	2.09375	28	27	91	27	14	21	29	50	45	3	15
2441116	Volleyball	1	4	3	1	2	2	1	2	2	2	78	175	25.47	39	2	2	10	7	3	7	3	5	15	62	18	13	12	7	8	2.75	3	2.875	2.2	2.70625	34	30	95	28	18	22	27	51	40	3	16
2441117	Basketball	2	4	3	2	1	2	1	3	2	2	81	178	25.56	47	6	3	10	7	3	7	2	9	14	43	19	11	8	6	4	2.5	1.25	1.625	2.4	1.94375	30	27	90	28	15	20	27	47	38	2	12
2441119	Football	2	4	3	2	1	2	1	2	2	2	77	182	23.25	43	5	3	7	6	3	6	6	7	15	70	19	13	16	8	8	2.25	1.25	1.375	1.4	1.56875	28	22	91	29	14	21	27	48	42	3	20
2441121	Basketball	2	4	3	2	1	1	1	3	3	1	83	185	24.25	73	12	8	4	11	11	6	11	10	12	72	16	15	16	5	9	3.5	3	2.25	2.4	2.7875	30	32	87	27	14	14	32	45	45	2	23
2441122	Basketball	2	4	2	2	1	2	1	3	3	1	80	173	26.73	36	3	2	7	8	1	6	1	8	12	52	24	11	11	7	5	2.5	1.75	2.125	2	2.09375	22	20	93	30	14	20	29	46	44	4	17
2441123	Basketball	2	4	3	2	2	2	1	3	2	1	73	170	25.26	43	4	4	8	7	2	4	10	4	11	56	20	14	9	8	5	3.25	3	3.5	3.2	3.2375	31	28	89	24	16	18	31	52	47	3	20
2441125	Swimming	1	4	3	2	2	1	1	1	3	1	60	173	20.05	30	5	1	4	4	2	4	5	5	11	69	18	14	15	8	9	3	1.75	2.5	2.2	2.3625	33	25	99	30	17	24	28	49	42	3	19
2441130	rugby	2	1	1	1	2	2	1	3	3	1	61.2	165	22.48	25	0	2	6	5	2	4	1	5	5	43	29	9	9	6	4	1.5	0.25	2.375	3	1.78125	25	24	81	24	12	19	26	58	47	2	14
2441136	Tennis	2	1	1	1	2	1	1	3	1	1	63.5	170	21.97	34	6	5	7	1	1	7	4	3	8	50	36	11	8	7	6	1.5	0.25	2.875	2	1.65625	29	24	84	27	13	16	28	64	51	2	21
2441149	Volleyball	1	3	2	1	2	2	1	2	2	1	67.1	183	20.04	31	4	6	4	3	1	5	2	6	13	53	17	8	14	7	7	3	2	1.875	2.8	2.41875	31	31	91	26	16	22	27	47	53	3	19
2441150	dancing	1	1	2	1	2	1	1	2	1	1	52	169	18.21	92	10	13	13	16	10	2	15	13	20	92	30	19	21	7	11	3.25	2.25	3	3.2	2.925	44	36	109	31	18	28	32	55	47	1	21
2441151	Volleyball	1	1	2	1	2	2	1	2	2	1	65	180	20.06	44	5	1	6	6	10	6	5	5	19	57	27	12	11	6	6	3	2.5	3.125	3.4	3.00625	28	34	98	29	18	24	27	51	46	4	21
2441152	Basketball	2	1	2	1	1	2	1	3	4	2	75	186	21.68	51	8	7	5	4	6	2	12	7	18	73	25	14	16	9	10	3.25	2.25	3.375	3	2.96875	31	24	99	33	17	22	27	52	49	2	17
2441153	Basketball	2	4	2	1	1	2	1	3	3	1	81.6	183	24.37	38	2	5	6	3	3	8	6	5	11	59	19	16	11	6	7	2.75	1.5	2.25	2.2	2.175	32	28	90	31	15	18	26	44	46	3	21
2441156	Basketball	2	1	1	1	1	2	1	3	2	1	86.2	175	28.15	40	6	0	7	5	6	6	5	5	8	78	24	13	17	9	12	1.25	0.25	2.625	2.6	1.68125	29	22	102	31	16	27	28	59	49	2	17
2441157	Tennis	2	4	2	1	2	1	1	2	2	1	67.1	178	21.18	48	5	6	7	9	6	2	6	7	15	70	19	14	16	6	8	3.5	2.5	2.125	2.8	2.73125	37	37	102	31	17	25	29	47	45	1	20
2441159	Volleyball	1	4	2	1	2	2	1	3	2	1	68	178	21.46	21	1	0	5	5	2	2	3	3	13	62	19	14	12	8	8	4	2.5	2.25	2.4	2.7875	31	32	96	29	18	21	28	43	46	1	12
2441160	marathon	1	1	2	1	2	1	1	1	1	1	54	172	18.25	28	1	2	5	6	2	4	3	5	18	80	26	16	18	8	11	3	2	3	3.2	2.8	32	24	97	27	18	22	30	55	44	2	20
2441161	Basketball	2	1	2	1	1	2	2	2	2	1	76	187	21.73	29	3	4	5	1	4	2	5	5	18	76	23	16	16	8	11	3	2.5	2.625	3.8	2.98125	34	24	106	32	18	25	31	56	43	1	20
2441163	Swimming	1	4	2	1	2	1	2	2	2	1	65	176	20.98	65	9	14	3	8	9	3	12	7	18	83	25	15	17	10	12	3.25	2.5	3.125	3.2	3.01875	41	15	103	32	15	28	28	50	48	3	20
2441166	marathon	1	3	2	1	2	1	1	1	2	1	61.2	175	19.98	36	8	1	5	3	1	4	2	12	14	61	22	13	15	4	7	3.5	2	2.375	2.4	2.56875	43	20	108	32	15	32	29	48	44	4	20
2441167	Swimming	1	4	2	1	2	1	1	3	2	1	76.2	178	24.05	88	12	14	8	12	11	4	16	11	14	93	18	18	20	9	14	3	1.75	2.25	2.2	2.3	34	30	106	29	19	27	31	41	41	1	14
2441168	Football	2	4	1	1	1	2	1	3	2	1	83.9	173	28.03	90	11	13	9	10	11	3	18	15	8	100	34	19	22	9	14	1.5	0.25	2.375	2.4	1.63125	45	46	114	36	21	27	30	58	46	1	22
2441171	Volleyball	1	1	2	1	1	2	1	3	2	1	75	188	21.22	60	7	7	7	9	6	2	12	10	18	69	27	14	17	7	10	3.25	2	2.875	2.8	2.73125	35	35	100	33	16	21	30	52	43	2	14
2441172	heel-and-toeÂ walkingÂ race	1	1	2	1	1	1	2	2	1	1	65	175	21.22	69	15	3	20	13	3	8	1	6	18	86	22	17	23	2	11	3.5	2	2.625	3.4	2.88125	19	21	100	30	21	25	24	53	48	2	19
2441174	Basketball	2	1	2	1	1	2	1	3	2	1	78	195	20.51	34	4	4	4	5	2	2	8	5	18	52	22	11	12	8	8	3.25	2.75	3.25	3.8	3.2625	29	29	92	28	14	23	27	50	49	1	14
2441176	baseball	2	1	1	1	1	2	1	3	2	1	86.2	174	28.47	28	1	1	4	7	1	7	4	3	8	62	34	13	14	6	7	1.75	0.75	2.5	2.6	1.9	30	28	86	28	14	19	25	61	48	1	14
2441180	Basketball	2	3	3	1	1	2	2	1	1	1	75	192	20.35	38	1	2	18	3	4	2	4	4	24	72	37	14	13	5	10	6	5.5	5	5.2	5.425	31	18	109	30	25	20	34	58	51	4	18
2441181	Tennis	2	4	2	1	2	1	2	3	2	1	60	170	20.76	31	4	3	4	6	2	3	5	4	19	45	27	11	10	6	5	3.25	2	2.875	2.8	2.73125	31	29	90	31	12	21	26	56	48	2	15
2441182	dancing	1	1	2	1	2	1	2	2	2	2	56	171	19.15	50	3	7	8	9	5	4	8	6	18	72	26	15	16	9	7	3.5	2	3	3.4	2.975	31	27	100	32	17	22	29	54	44	3	16
2441183	Football	2	1	2	1	1	2	1	3	2	1	75	178	23.67	36	6	1	4	8	1	8	3	5	17	52	24	7	12	7	4	3	2.5	2.875	3.6	2.99375	33	31	97	30	15	22	30	54	44	2	12
2441188	Volleyball	1	4	3	1	1	2	2	2	1	1	66	187	18.87	40	5	5	6	8	2	7	3	4	23	47	35	10	9	8	6	6	4.25	5.5	5	5.1875	25	30	85	26	13	20	26	59	47	2	12
2441189	Tennis	2	1	3	1	2	1	1	2	2	1	65	178	20.52	38	0	3	9	8	5	4	5	4	18	57	26	11	14	9	9	3.5	2.25	3.375	3.4	3.13125	29	36	94	28	16	22	28	53	47	2	18
2441190	Tennis	2	1	2	1	1	1	2	1	3	2	75	188	21.22	38	7	3	5	8	2	6	6	1	18	60	24	11	9	8	7	3.5	2.25	3.25	3.6	3.15	36	26	100	30	18	19	33	50	51	3	21
2441191	dancing	1	1	2	1	2	1	2	2	2	1	52	169	18.21	37	3	4	6	7	4	2	5	6	18	51	27	7	14	8	8	3.5	2.25	3.125	3.6	3.11875	28	32	97	30	17	21	29	52	49	3	20
2441193	A long run	1	1	2	1	1	1	1	2	2	1	65	177	20.75	38	3	0	6	6	3	8	4	8	17	50	25	12	10	8	6	3.25	3	3.125	3	3.09375	30	29	80	23	13	18	26	52	47	2	11
2441194	Swimming	1	1	2	1	2	1	1	3	2	1	60	170	20.76	27	1	2	6	5	0	2	4	7	17	66	23	16	13	7	10	3	2.75	3.125	3	2.96875	27	26	87	22	16	19	30	50	46	1	11
2441195	dancing	1	1	2	1	2	1	2	2	2	1	52	170	17.99	48	5	2	5	11	4	7	7	7	17	53	22	12	13	5	7	3.25	2.5	3.125	3.4	3.06875	29	31	98	27	16	25	30	51	45	3	17
2441197	pingpong	2	4	3	1	1	2	2	2	1	1	72	188	20.37	28	3	0	6	4	0	6	3	6	24	37	30	8	6	7	5	6	5.25	5.125	5	5.34375	29	28	83	25	11	19	28	61	51	2	12
2441198	Volleyball	1	1	1	1	2	2	1	4	2	1	81.6	175	26.64	54	5	7	4	13	3	4	11	7	6	80	28	16	19	9	8	1.75	0.75	2.5	3.6	2.15	26	22	100	33	17	23	27	57	46	2	19
2441199	Volleyball	1	1	2	1	2	2	1	2	2	1	63.5	183	18.96	34	5	2	8	4	6	3	4	2	14	63	12	17	16	7	6	3.25	3	1.75	2.2	2.55	28	35	89	26	15	22	26	48	35	3	21
2441200	Football	2	3	3	1	1	2	2	3	1	1	72	186	20.81	41	3	4	8	8	2	4	7	5	24	49	34	11	9	7	4	6.25	5.5	5	5.2	5.4875	27	27	93	24	17	22	30	61	47	2	20
2441202	Basketball	2	4	2	1	1	2	1	3	3	1	77.1	183	23.02	101	10	15	9	18	16	4	20	9	13	98	17	19	21	9	12	3	2.25	1.75	3	2.5	40	38	109	31	20	30	28	44	48	1	21
2441203	badminton	2	3	3	1	1	2	2	1	1	1	71	185	20.75	51	9	8	5	9	4	4	6	6	25	67	34	13	14	8	8	6	4.5	5.25	5	5.1875	33	23	94	27	17	23	27	58	53	1	20
2441204	dancing	1	4	2	1	2	1	1	3	2	1	48	170	16.61	27	3	1	6	7	0	5	1	4	18	52	24	12	10	8	7	3	2.75	3.5	2.8	3.0125	31	26	91	29	13	20	29	49	50	2	12
2441205	Tennis	2	1	2	1	1	1	2	2	1	1	65	177	20.75	20	3	1	1	4	3	4	3	1	17	60	23	8	19	3	9	3.25	2.5	2.875	3.8	3.10625	28	29	79	25	18	15	21	49	46	3	14
2441206	marathon	1	1	2	1	2	1	1	2	1	1	60	175	19.59	54	8	7	6	10	6	3	10	4	17	79	23	13	19	8	14	3.25	2.25	3.25	3.2	2.9875	32	25	97	31	17	22	27	53	45	2	18
2441208	Basketball	2	3	3	1	1	2	2	1	2	1	78	182	23.55	57	6	8	7	12	7	2	8	7	25	87	35	17	17	10	12	6	4.75	5.125	4.6	5.11875	35	23	103	31	16	25	31	57	50	2	19
2441209	Volleyball	1	4	2	1	2	2	2	2	1	1	56.2	173	18.78	52	6	8	7	8	8	2	7	6	13	76	13	16	16	9	8	3.25	2	2.125	2	2.34375	31	22	93	24	19	21	29	50	41	2	18
2441211	pingpong	2	2	3	1	1	2	2	3	1	2	73	192	19.8	39	2	2	3	4	8	1	12	7	24	95	35	19	20	9	13	5.5	4.75	4.875	5	5.03125	41	10	104	30	16	25	33	60	49	4	20
2441213	Sprint	1	4	2	1	2	1	1	2	1	1	55.3	175	18.06	59	5	0	9	8	7	6	13	11	14	50	19	10	10	4	8	3.75	2.25	2.375	2.4	2.69375	31	30	94	27	17	25	25	48	45	3	20
2441214	Tennis	2	4	3	1	2	1	2	1	2	1	56.7	178	17.9	60	6	10	6	8	8	3	10	9	12	84	16	13	19	10	12	3.25	1.25	1.75	2.4	2.1625	35	28	98	30	15	25	28	48	44	2	19
2441215	heel-and-toeÂ walkingÂ race	1	1	2	1	2	1	1	2	1	1	60	170	20.76	57	3	5	12	11	4	6	10	6	18	52	26	14	12	7	8	3.5	2.75	3.375	3	3.15625	28	30	93	23	18	21	31	52	49	2	17
2441216	Swimming	1	1	1	1	2	1	1	2	1	1	50	170	17.3	45	8	5	2	4	10	3	11	2	18	76	28	10	17	11	12	3	2.25	3.375	3	2.90625	41	18	99	28	19	24	28	49	49	4	22
2441217	dancing	1	1	2	1	2	1	1	1	1	1	49	175	16	45	7	7	6	5	3	3	8	6	18	86	25	18	20	8	12	3.25	2.75	3	3.8	3.2	32	26	100	29	17	28	26	50	46	1	18
2441219	marathon	1	3	3	1	1	1	2	2	2	1	61.7	183	18.42	31	5	2	4	4	3	4	8	1	12	60	15	13	14	7	7	3.5	2.25	1.875	2.2	2.45625	33	31	90	27	11	24	28	49	39	3	22
2441223	Long-distance race	1	4	3	1	2	1	1	3	2	1	55.8	173	18.64	37	3	3	9	8	2	2	5	5	13	66	16	15	11	9	9	2.75	1.75	2.125	2	2.15625	29	29	95	30	15	23	27	48	39	2	12
2441228	Football	2	3	3	1	1	2	1	3	3	2	80.7	175	26.35	66	9	4	14	5	3	8	4	19	10	56	17	14	12	5	8	2.25	1.5	1.375	2.4	1.88125	29	32	107	32	20	23	32	45	41	4	24
2441230	dancing	1	1	2	1	2	1	1	1	1	1	48	170	16.61	37	3	5	6	5	4	5	5	4	17	80	27	17	18	9	9	3.5	2	3.25	2.8	2.8875	32	30	98	29	17	25	27	50	48	1	20
2441231	A long run	1	1	2	1	2	1	1	3	2	1	50	168	17.72	47	5	2	5	8	7	8	4	8	16	72	24	15	14	9	9	3.5	2	2.875	3.8	3.04375	39	37	94	27	15	24	28	50	47	1	20
2441232	Swimming	1	1	2	1	2	1	1	3	2	1	62	170	21.45	29	2	2	5	5	3	3	7	2	16	57	23	13	10	7	8	3.5	2	2.75	4	3.0625	31	28	90	32	14	18	26	50	44	2	18
2441233	Football	2	4	2	1	1	2	1	3	3	1	79.4	178	25.06	95	10	14	5	14	13	5	19	15	13	98	16	18	22	11	12	3	1	1.875	3	2.21875	44	42	106	27	20	25	34	45	40	1	21
2441234	Tennis	2	4	2	2	2	1	1	3	2	1	65.5	173	21.89	20	1	2	5	4	1	4	1	2	10	46	26	9	9	7	5	2.5	1.5	1.25	2	1.8125	33	21	90	32	14	19	25	46	42	3	17
2441235	Volleyball	1	4	2	1	2	2	1	2	2	1	63.5	178	20.04	52	7	5	8	11	3	3	9	6	12	55	17	14	12	11	3	3	2	2	2.2	2.3	27	34	85	22	18	22	23	43	45	2	18
2441237	marathon	1	4	3	2	1	1	1	2	2	1	70.9	178	22.38	36	5	3	5	7	3	2	5	6	16	59	23	13	13	6	6	3.25	1	1.375	2	1.90625	36	32	85	29	13	17	26	50	47	3	23
2441238	hurdles	1	4	2	1	1	1	1	1	2	1	71.7	175	23.41	34	2	2	4	8	5	5	4	4	13	49	14	11	10	6	7	3.5	2.5	2.625	2.4	2.75625	23	27	88	27	11	20	30	44	39	2	15
2441240	badminton	2	4	3	1	1	2	2	2	2	1	65	192	17.63	42	6	5	7	6	5	2	4	7	21	48	34	12	10	5	6	5.75	5	5.125	5.4	5.31875	33	25	87	28	12	23	24	59	50	2	16
2441242	Sprint	1	4	2	1	1	1	1	3	2	2	71.7	178	22.63	38	5	5	5	3	4	2	9	5	13	71	16	16	16	7	7	3	1.75	2	1.4	2.0375	26	17	88	28	14	21	25	50	42	4	17
2441244	Volleyball	1	3	3	1	1	2	2	1	1	1	70	186	20.23	49	7	6	8	8	7	3	7	3	24	72	33	13	17	11	8	6	4.5	5.25	4.6	5.0875	32	24	102	29	18	26	29	62	48	2	20
2441245	Football	2	4	2	2	1	2	1	3	3	1	78.7	175	25.7	93	14	17	7	11	11	4	20	9	12	97	25	17	22	9	14	3.5	1	1.75	1.8	2.0125	41	44	109	30	19	28	32	49	40	1	22
2441247	Swimming	1	4	2	1	2	1	1	2	2	1	71.7	183	21.41	85	9	14	6	11	12	5	17	11	13	96	14	19	21	10	12	3	3	1.75	3.4	2.7875	43	46	113	32	18	30	33	50	44	1	23
2441251	pingpong	2	3	3	1	1	2	2	1	2	1	68	175	22.2	38	4	1	6	6	6	4	6	5	23	77	30	17	16	7	9	4.5	4.75	5.125	5.4	4.94375	33	26	97	28	16	24	29	60	54	3	19
2441255	Volleyball	1	4	2	2	1	2	1	3	3	1	87.8	185	25.65	39	2	4	6	8	2	8	2	7	15	69	21	13	15	8	9	3.5	1	1.625	1.4	1.88125	28	22	86	27	11	22	26	48	47	3	13
2441256	badminton	2	3	3	1	1	2	2	2	2	1	74	191	20.28	24	0	5	2	3	2	5	1	6	23	73	33	13	17	8	10	6.5	4.75	5	5.2	5.3625	28	21	104	31	18	25	30	52	49	3	18
2441257	Swimming	1	3	2	1	1	1	1	3	2	2	80.7	185	23.58	54	7	7	6	9	3	5	11	6	13	71	18	15	15	9	8	3.25	1.75	2.125	2.2	2.33125	29	22	98	28	16	23	31	46	44	3	17
2441258	Football	2	3	3	1	1	2	2	2	1	1	80	189	22.4	38	4	2	4	11	2	6	5	4	24	63	33	13	15	8	8	6	5	4.25	5.8	5.2625	23	25	101	30	16	26	29	57	49	1	19
2441259	Basketball	2	4	3	1	1	2	1	3	3	1	81.6	188	23.09	29	0	1	4	6	1	7	6	4	10	52	19	9	9	7	10	3.25	1.75	1.625	2.8	2.35625	30	27	83	32	11	19	21	51	47	3	16
2441260	Cycling	1	4	2	2	1	1	1	2	3	1	61.8	170	21.38	42	6	5	10	5	5	1	7	3	11	68	25	13	13	9	9	4.25	3	2.375	2.6	3.05625	34	27	102	29	17	25	31	49	41	3	22
2441261	Football	2	1	1	1	1	2	1	3	2	1	76.2	178	24.05	36	6	3	7	3	2	7	2	6	13	58	16	9	11	9	7	3.25	1.5	1.875	2.4	2.25625	32	25	91	28	13	22	28	42	46	1	15
2441262	A long run	1	3	2	2	1	1	1	2	2	1	74.2	175	24.23	29	1	3	5	5	2	4	4	5	13	53	18	11	10	8	7	2.5	1.5	1.5	2.2	1.925	36	28	112	35	18	26	33	49	44	2	18
2441264	Sprint	1	4	2	2	1	1	1	2	2	1	65.9	178	20.8	37	1	3	4	5	3	7	7	7	14	62	24	11	13	7	7	2.5	1.25	1.625	1.8	1.79375	32	25	87	28	14	19	26	46	43	3	20
2441266	marathon	1	3	3	2	2	1	1	2	3	1	60.1	173	20.08	30	4	0	7	6	2	4	3	4	11	81	24	16	18	9	10	2.5	1	1.625	2.2	1.83125	33	28	99	28	18	22	31	48	38	2	20
2441269	Basketball	2	4	2	2	1	2	1	2	2	1	90	198	22.96	45	7	2	3	10	2	5	8	8	16	59	20	9	14	7	7	2.75	2	1.625	1.6	1.99375	34	29	100	30	20	23	27	53	45	3	22
2441271	heel-and-toeÂ walkingÂ race	1	4	3	2	2	1	1	3	2	1	60.4	168	21.4	46	6	5	4	5	5	4	12	5	15	75	21	13	17	8	9	2.75	1	1.375	2	1.78125	32	22	101	30	18	26	27	58	42	2	17
2441274	Volleyball	1	4	3	2	1	2	1	2	4	2	71.1	178	22.44	55	6	8	5	12	7	1	7	9	16	79	24	15	18	7	9	3	1.75	2.375	2.4	2.38125	32	21	102	31	16	25	30	50	47	2	17
2441275	Tennis	2	4	3	2	2	1	1	2	2	1	61.7	175	20.15	39	5	4	6	7	3	5	3	6	17	56	26	13	12	8	4	3.5	2.5	2.125	2.8	2.73125	27	30	90	24	18	22	26	49	41	3	15
2441278	Cycling	1	4	3	2	2	1	1	3	2	1	59	173	19.71	59	9	7	8	8	7	4	10	6	18	72	25	16	14	7	10	3.5	2.75	2.375	2.6	2.80625	33	23	99	27	17	25	30	53	46	3	17
2441280	marathon	1	4	2	1	2	1	1	3	2	1	57.4	173	19.18	40	5	5	5	4	5	5	9	2	12	65	25	15	15	8	5	2.75	1.75	1.375	1.8	1.91875	35	29	89	32	14	19	24	46	42	3	22
2441281	badminton	2	4	2	1	1	2	2	2	1	1	75	180	23.15	29	2	4	7	4	3	3	4	2	20	59	28	10	15	5	8	5	2.5	3.375	4.2	3.76875	33	34	99	25	17	25	32	56	47	3	18
2441283	Basketball	2	1	2	1	1	2	2	2	1	1	72	185	21.04	89	10	14	7	13	12	5	18	10	18	94	25	21	19	10	12	3.25	2.25	3	3.8	3.075	42	44	103	28	18	28	29	55	45	1	21
2441284	Swimming	1	1	2	1	2	1	2	3	2	1	49	168	17.36	32	1	0	6	7	2	7	4	5	17	72	28	13	16	11	9	3.25	2.25	2.375	4	2.96875	28	31	86	25	13	21	27	49	43	1	15
2441286	marathon	1	1	2	1	1	1	2	2	1	1	65	172	21.97	37	4	4	4	9	4	3	3	6	16	62	25	13	13	5	10	3.25	2.25	2.875	4	3.09375	30	23	102	31	16	24	31	54	44	1	19
2441288	Football	2	4	2	1	1	2	2	2	1	1	70	178	22.09	38	2	2	4	10	2	3	8	7	18	53	26	8	16	5	7	4.25	3.25	3.625	4.6	3.93125	27	30	98	31	17	21	29	54	44	4	18
2441289	Swimming	1	4	2	1	2	1	1	3	2	1	68	175	22.2	31	4	0	6	3	2	7	6	3	13	70	17	14	16	8	9	3.25	2.25	2.75	3	2.8125	34	31	93	28	16	21	28	47	46	2	17
2441291	pingpong	2	3	3	1	1	2	2	1	2	1	75	180	23.15	51	5	7	5	6	9	6	8	5	19	83	27	18	17	10	10	4	3	3	3	3.25	35	27	97	26	18	24	29	46	41	2	19
2441293	Sprint	1	3	3	2	2	1	1	3	2	1	61.9	168	21.93	28	2	5	2	7	3	5	2	2	11	44	21	9	8	9	6	3	1.25	1	1.6	1.7125	28	32	85	24	14	21	26	48	38	2	13
2441294	Tennis	2	4	2	1	2	1	1	2	2	1	71.7	178	22.63	26	3	1	5	2	3	3	2	7	12	62	19	16	10	7	10	3.25	3	2.625	2.2	2.76875	36	21	101	28	17	24	32	48	39	1	18
2441295	badminton	2	3	2	1	1	2	1	3	2	1	70	175	22.86	25	1	0	4	2	1	2	7	8	20	62	22	16	13	6	7	4.25	1.75	2.875	2.8	2.91875	32	32	84	29	13	15	27	54	46	3	15
2441297	Sprint	1	1	2	1	1	1	1	3	2	1	70	180	21.6	96	15	13	8	12	13	5	18	12	19	91	26	19	18	8	10	3.75	2.25	2.75	3.6	3.0875	46	27	110	31	19	29	31	55	42	1	22
2441299	dancing	1	1	2	1	2	1	1	2	1	1	50	175	16.33	48	8	8	11	4	3	2	9	3	18	68	22	13	16	9	7	3.5	2.75	3	3.6	3.2125	31	24	98	29	18	21	30	52	46	2	17
2441300	Basketball	2	1	2	1	1	2	2	2	2	1	75	187	21.45	29	3	0	6	6	3	3	3	5	18	78	25	14	17	8	11	3.5	2.75	2.75	3.8	3.2	30	28	101	31	17	27	26	53	48	2	20
2441302	Football	2	4	2	1	1	2	1	3	2	1	78	183	23.29	27	0	1	7	6	1	2	5	5	13	47	17	9	10	7	5	3	2	2.25	2.8	2.5125	32	26	89	31	14	19	25	44	40	2	16
2441303	Swimming	1	4	3	2	2	1	1	2	2	1	65	173	21.72	49	7	2	7	8	5	4	10	6	16	61	23	13	13	9	7	2.5	1.5	1.375	1.6	1.74375	26	34	96	26	18	23	29	50	41	2	22
2441304	Volleyball	1	4	1	1	1	2	2	2	1	1	80	182	24.15	56	4	3	11	7	3	11	10	7	19	61	26	16	12	7	8	4	2	2.75	3.6	3.0875	30	29	89	27	18	20	24	57	56	2	18
2441306	Sprint	1	4	2	1	2	1	1	2	1	1	70.8	175	23.12	17	0	5	1	1	4	1	4	1	12	73	20	17	16	9	9	2.75	2.25	2.25	2.2	2.3625	38	15	101	25	17	28	31	46	48	4	21
2441307	Tennis	2	4	2	2	2	1	1	3	2	1	64	170	22.15	32	2	2	6	6	3	5	3	5	17	51	26	10	9	11	5	2.25	1.25	2.25	2	1.9375	32	28	92	31	15	21	25	51	50	3	19
2441314	pingpong	2	4	1	1	1	2	1	3	2	1	80	180	24.69	35	6	3	8	5	2	4	4	3	21	56	26	13	12	7	4	5	3.25	3.25	4.2	3.925	33	29	89	26	16	18	29	62	52	3	21
2441315	Basketball	2	1	2	1	1	2	1	3	2	1	79.4	185	23.2	104	16	17	7	16	14	3	19	12	12	94	17	19	21	9	11	3.25	2.25	2.5	3	2.75	48	40	109	29	19	29	32	40	43	1	22
2441316	A long run	1	1	2	1	2	1	1	2	1	1	60	170	20.76	42	5	1	6	8	4	6	4	8	18	55	26	11	12	7	6	3.25	2.25	3.25	3.6	3.0875	35	27	92	26	14	22	30	56	44	3	18
2441317	Football	2	1	2	1	1	2	1	2	1	1	68	175	22.2	54	5	8	6	12	6	4	9	4	16	63	24	12	15	8	7	3.25	2.5	2.75	3.6	3.025	32	21	103	30	19	25	29	52	46	1	21
2441318	hurdles	1	4	2	1	1	1	1	2	2	1	65	173	21.72	41	3	4	9	10	1	8	2	4	16	41	25	10	6	6	6	3	2.5	3.25	3.6	3.0875	29	30	84	24	12	21	27	52	46	2	12
2441326	Volleyball	1	4	3	1	1	2	2	2	1	1	68	175	22.2	60	5	5	5	12	10	6	12	5	24	80	34	16	17	8	8	5.75	5.25	5.375	4.8	5.29375	32	25	100	30	17	26	27	54	52	1	18
2441328	Tennis	2	4	1	1	2	1	1	2	1	1	64.4	173	21.52	23	4	1	7	3	1	2	2	3	13	58	15	10	14	7	6	3	1.25	2	2.8	2.2625	31	33	89	28	16	20	25	48	39	3	17
2441331	Swimming	1	1	2	1	2	1	1	1	1	1	67.1	188	18.98	14	2	3	1	3	5	0	0	0	12	66	17	14	17	2	11	3	2.75	2.125	2.8	2.66875	32	10	95	29	18	22	26	42	42	1	16
2441332	Basketball	2	1	2	1	1	2	1	2	1	2	70	188	19.81	41	7	5	4	5	4	7	6	3	17	72	26	17	13	10	9	3.5	3	3.25	3.8	3.3875	32	22	95	28	17	22	28	51	44	2	19
2441334	dancing	1	1	2	1	2	1	1	2	1	1	50	169	17.51	38	3	2	4	8	0	7	8	6	17	54	27	11	9	6	7	3.75	2	3	3	2.9375	32	30	88	26	13	19	30	52	44	3	13
2441337	Swimming	1	4	2	1	1	1	1	3	2	1	80.7	178	25.47	24	1	2	8	3	1	3	3	3	13	57	19	13	12	7	5	3.25	1.5	1.625	2.8	2.29375	34	30	92	30	14	20	28	51	45	4	16
2441339	Football	2	3	3	1	1	2	2	1	2	1	77	183	22.99	36	4	5	8	6	5	1	5	2	24	80	37	17	16	7	8	6.25	4.75	4.375	4.6	4.99375	27	24	101	29	16	24	32	57	54	3	20
2441340	Sprint	1	1	1	1	2	1	1	3	3	1	62.6	175	20.44	15	0	0	6	1	1	2	2	3	13	46	18	9	9	6	4	3.25	2.25	1.875	2.4	2.44375	27	27	89	26	14	20	29	49	44	2	14
2441342	Long-distance race	1	4	2	1	1	1	1	2	2	1	72.6	178	22.91	37	3	5	4	10	5	1	5	4	11	65	14	11	16	8	7	3	1.25	1.5	2	1.9375	32	23	102	30	17	25	30	45	43	2	18
2441344	dancing	1	1	2	1	2	1	1	2	1	1	46	168	16.3	58	8	9	5	7	5	4	11	9	18	77	22	13	16	9	12	3.25	2.75	3	3	3	35	27	100	31	16	23	30	55	44	3	18
2441348	Volleyball	1	1	3	1	2	2	1	3	2	1	65	178	20.52	35	4	2	7	4	4	2	7	5	16	58	25	13	9	8	7	3.25	1.75	2.875	3.2	2.76875	32	26	97	27	17	21	32	54	49	3	23
2441349	Tennis	2	1	2	1	1	1	2	1	3	1	65	175	21.22	21	2	2	0	0	11	0	1	5	17	80	22	15	20	4	12	3	2.25	3.125	3.4	2.94375	48	12	105	29	18	25	33	48	44	4	23
2441350	Basketball	2	4	3	1	2	2	2	2	1	1	58.1	165	21.34	31	2	4	8	3	3	3	4	4	12	48	15	8	9	5	7	3	2.5	2.125	3.2	2.70625	25	29	93	25	15	25	28	47	44	2	18
2441352	Football	2	4	2	1	2	2	1	2	2	1	56.2	168	19.91	56	8	9	6	8	8	3	7	7	11	79	14	17	15	9	10	3	1.25	2.125	2	2.09375	29	28	100	29	16	23	32	47	41	2	20
2441353	Sprint	1	4	2	1	1	2	2	2	2	1	60	170	20.76	41	4	2	9	9	3	6	2	6	10	55	24	13	10	8	7	3.25	0.25	1.375	1.2	1.51875	29	28	84	26	14	18	26	35	43	2	11
2441354	Volleyball	1	3	3	1	2	2	1	3	2	1	58.1	173	19.41	32	2	6	1	4	6	3	4	6	13	55	18	10	10	7	7	3.25	2.5	2.125	2	2.46875	30	32	94	28	16	20	30	49	40	3	22
2441356	Swimming	1	3	2	1	1	1	1	3	3	2	62.6	170	21.66	46	7	9	4	6	4	3	7	6	14	69	17	12	20	7	6	3	1.25	1.625	2	1.96875	29	24	98	28	18	23	29	49	39	2	17
2441358	Tennis	2	4	2	1	2	1	1	2	2	1	58.1	178	18.34	41	3	6	9	6	2	8	2	5	11	57	12	13	10	7	8	3	2.5	2	3	2.625	23	23	94	30	15	23	26	45	42	2	13
2441363	Sprint	1	4	2	1	1	1	2	2	2	1	63	175	20.57	56	5	4	10	8	2	9	13	5	11	58	15	11	11	10	6	3.25	2.25	2	2.2	2.425	25	35	93	26	18	21	28	45	40	2	21
2441368	Football	2	4	3	1	1	2	2	2	2	1	65	184	19.2	12	4	3	0	0	5	0	0	0	23	85	29	13	25	2	11	5.5	4.5	4.625	4.8	4.85625	43	16	68	21	17	11	19	57	48	4	11
2441372	Long-distance race	1	3	2	1	1	1	2	2	2	1	62.6	185	18.29	30	5	0	8	5	0	6	4	2	14	78	14	15	16	7	12	3.5	2	1.875	3	2.59375	36	40	96	29	16	25	26	44	43	1	20
2441380	hurdles	1	3	3	1	2	1	2	2	1	1	58.1	173	19.41	53	8	1	6	9	6	9	8	6	14	53	15	12	11	7	5	3	1.5	2.125	1.8	2.10625	27	32	100	29	20	22	29	45	36	3	17
2441381	Volleyball	1	3	3	1	1	2	2	2	1	1	68	187	19.45	49	8	9	2	11	10	2	6	1	23	58	32	13	11	9	8	5.75	5	3.5	3.4	4.4125	26	32	92	28	14	24	26	55	48	2	15
2441384	Basketball	2	1	2	1	1	2	2	2	1	1	75	188	21.22	22	0	1	8	4	3	2	0	4	16	55	27	14	12	4	9	3	2.25	2.5	3.6	2.8375	34	22	112	34	17	25	36	54	41	2	18
2441385	marathon	1	1	2	1	1	1	1	2	2	1	68	175	22.2	48	3	4	14	9	2	6	7	3	14	40	23	9	8	5	6	2.5	2.25	3.25	3.4	2.85	28	29	82	27	13	18	24	51	46	2	12
2441386	Tennis	2	4	2	1	2	1	2	3	2	1	62	177	19.79	35	2	6	4	6	3	2	8	4	15	53	27	10	10	6	6	3.5	2.25	3.125	3.2	3.01875	32	30	88	28	15	19	26	49	43	2	15
2441387	Football	2	4	2	2	1	2	1	3	2	2	78.7	178	24.84	35	2	4	0	7	6	2	10	4	18	99	20	21	18	10	14	3.5	2.25	1.625	2.4	2.44375	38	12	110	33	18	29	30	46	45	4	22
2441389	A long run	1	3	3	2	1	1	1	2	2	1	70.9	173	23.69	33	3	2	7	5	2	5	7	2	18	68	22	15	14	7	10	2.75	1.5	1.625	1.8	1.91875	31	22	93	25	15	24	29	52	43	2	19
2441392	heel-and-toeÂ walkingÂ race	1	1	3	1	2	1	1	3	2	1	50	168	17.72	30	0	2	7	6	2	3	6	4	17	56	27	11	11	6	7	3.5	2.25	3.125	3.6	3.11875	33	27	94	29	17	24	24	47	44	3	22
2441395	dancing	1	1	1	1	2	1	1	3	3	1	45	170	15.57	29	0	1	10	4	0	7	2	5	18	45	27	13	8	5	3	3.25	2	3.625	3	2.96875	27	26	87	27	12	18	30	55	46	2	15
2441396	Cycling	1	4	2	2	2	1	1	3	2	1	62.2	168	22.04	30	0	2	8	6	0	5	4	5	13	45	19	9	8	7	6	2.5	1.25	2.25	2.2	2.05	27	27	91	28	16	19	28	50	42	2	17
2441401	Basketball	2	4	2	2	2	2	1	2	2	1	83.2	188	23.54	99	14	16	8	12	14	4	20	11	16	100	25	21	22	10	12	3.5	1.5	2.125	2.8	2.48125	40	34	101	30	18	26	27	54	44	1	22
2441402	Basketball	2	1	2	1	1	2	1	3	1	2	80	192	21.7	34	2	2	8	6	1	6	4	5	17	58	24	11	8	11	10	3.25	2.5	2.75	3.8	3.075	30	27	93	29	15	21	28	57	46	3	20
2441403	Swimming	1	1	2	1	1	1	1	3	2	1	72	178	22.72	37	5	5	4	5	3	5	6	4	16	73	26	14	17	9	8	3	2.75	3.5	3.4	3.1625	36	23	93	26	17	22	28	52	46	2	20
2441404	marathon	1	1	2	1	1	1	2	3	2	1	63	179	19.66	31	2	1	5	6	3	7	4	3	15	65	23	14	13	7	7	3.25	2.5	3	3.4	3.0375	22	24	93	30	14	21	28	51	47	3	16
2441411	Tennis	2	1	2	1	1	1	2	2	3	1	72	182	21.74	40	5	4	6	7	4	2	7	5	16	81	28	15	17	7	12	3.25	2.25	3.25	3.6	3.0875	34	27	104	29	18	25	32	52	48	2	20
2441413	dancing	1	1	2	1	2	1	2	2	2	2	54	169	18.91	41	6	4	11	6	5	6	2	1	16	66	27	16	13	7	6	3.25	2.75	3.375	3.6	3.24375	32	21	101	29	18	27	27	52	47	2	18
2441417	Basketball	2	1	2	1	1	2	1	3	2	1	73	189	20.44	41	2	6	8	6	3	3	4	9	19	60	27	10	16	7	6	3.5	2.75	3	4	3.3125	24	29	95	24	18	25	28	51	51	2	12
2441419	Sprint	1	3	2	1	1	2	2	2	2	1	65	170	22.49	46	7	7	4	7	5	3	7	6	12	80	8	15	18	8	11	2	0	1.125	1.8	1.23125	36	24	101	27	18	25	31	45	40	1	19
2441431	pingpong	2	3	3	1	1	2	2	2	1	1	68	182	20.53	50	5	8	7	7	5	2	9	7	23	83	36	17	18	9	9	5.75	5	5.375	4.4	5.13125	37	36	99	29	19	23	28	57	57	1	18
2441433	Sprint	1	4	1	1	1	2	2	2	2	1	65	170	22.49	36	4	2	6	3	3	8	5	5	10	56	14	13	8	7	8	1.75	1.75	2.375	2	1.96875	29	30	93	28	18	21	26	44	44	3	18
2441434	Basketball	2	4	2	1	1	2	1	3	2	1	75	185	21.91	36	3	2	4	5	0	8	8	6	19	52	24	10	12	5	6	3	2.25	2.875	3.4	2.88125	34	24	86	27	15	21	23	48	45	3	17
2441436	Tennis	2	1	2	1	1	1	1	3	2	1	65	178	20.52	49	5	8	6	6	4	3	11	6	17	72	24	14	14	7	10	3.25	2.25	2.875	3.8	3.04375	31	25	104	30	17	25	32	53	46	1	20
2441449	Sprint	1	3	2	1	1	2	2	2	2	1	65	170	22.49	31	2	1	8	7	1	5	4	3	7	48	11	11	9	8	6	2	1.5	0.625	1.8	1.48125	26	27	83	25	16	17	25	53	28	2	12
2441454	Basketball	2	3	3	1	1	2	2	2	1	1	76	181	23.2	49	3	8	6	9	6	2	11	4	19	85	23	18	16	10	12	5.5	5.5	4.75	4.8	5.1375	38	40	95	28	16	24	27	51	47	1	21
2441457	Swimming	1	1	2	1	2	1	1	2	1	1	52	172	17.58	55	7	3	9	10	9	6	4	7	19	54	22	13	12	7	6	3	2.5	2.625	3.6	2.93125	30	30	87	24	14	20	29	52	48	3	16
2441470	Football	2	1	1	1	1	2	1	2	3	1	68	178	21.46	29	3	1	5	4	3	4	5	4	17	69	27	15	13	8	10	3.5	2.75	3.25	3	3.125	30	24	97	28	16	27	26	50	51	3	20
2441472	dancing	1	1	2	1	2	1	1	3	3	1	48	170	16.61	45	6	3	11	5	3	7	7	3	19	59	28	12	11	7	7	3.5	3	3.25	3.2	3.2375	30	33	92	31	19	19	23	50	48	3	18
2441479	Basketball	2	4	2	1	1	2	1	3	2	1	74	189	20.72	22	2	0	6	4	0	5	1	4	18	45	26	10	10	7	5	3	2.75	3.125	3	2.96875	30	22	87	27	12	20	28	52	46	1	15
2441482	Tennis	2	1	2	1	1	1	1	2	3	2	60	175	19.59	31	1	3	5	5	3	3	6	5	17	58	23	11	11	9	10	3.5	3	3.125	2.6	3.05625	32	30	86	29	13	16	28	49	46	3	12
2441484	Basketball	2	4	2	1	1	2	1	3	2	1	81.2	178	25.63	35	4	5	6	5	4	2	4	5	11	66	16	14	14	8	7	3.5	1.75	2.375	2.6	2.55625	34	31	95	27	18	23	27	51	44	2	14
2441493	Sprint	1	4	3	1	2	1	1	2	2	1	64.4	175	21.03	41	6	6	4	6	3	4	5	7	14	67	19	13	14	6	11	3.25	1.5	2.25	2.6	2.4	32	25	95	29	18	20	28	44	46	1	21
2441496	Football	2	4	2	1	1	2	1	3	3	1	63.5	170	21.97	31	4	1	9	5	2	4	2	4	15	46	20	8	11	6	5	3.25	2.5	1.875	1.8	2.35625	30	29	85	25	15	20	25	42	42	3	23
2441498	Swimming	1	4	2	1	1	2	1	3	2	1	72.6	178	22.91	22	0	3	8	4	0	2	1	4	13	69	21	13	13	10	10	3	2.25	2	2.2	2.3625	31	25	96	29	17	22	28	51	37	3	16
2441500	heel-and-toeÂ walkingÂ race	1	4	2	1	1	1	1	2	2	1	77.1	175	25.18	30	1	5	6	5	4	3	3	3	13	54	16	11	13	7	5	3	1.5	3.125	2	2.40625	24	32	87	25	14	20	28	42	46	3	16
2441510	Long-distance race	1	4	2	1	1	1	1	2	2	1	72.6	185	21.21	11	1	2	0	2	5	0	0	1	14	83	19	17	15	5	15	3.25	2	2.375	2.4	2.50625	41	13	98	29	16	20	33	44	42	4	20
2441515	dancing	1	4	2	1	2	1	1	1	2	1	52	172	17.58	40	3	4	9	8	3	3	6	4	17	77	25	17	15	9	11	3.25	2.75	3	3.2	3.05	34	22	107	30	18	25	34	51	46	2	18
2441516	Swimming	1	4	2	1	2	1	1	2	2	1	74.8	185	21.86	35	2	5	4	5	3	5	5	6	12	48	18	8	9	6	7	3.25	1.75	3	2	2.5	31	32	90	26	16	19	29	46	44	2	14
2441518	Swimming	1	1	2	1	2	1	1	2	1	1	61	176	19.69	48	8	2	8	8	6	3	6	7	15	57	29	15	12	7	6	3.25	2.5	3.125	2.8	2.91875	28	30	82	23	13	23	23	49	45	3	22
2441523	hurdles	1	3	2	1	2	2	1	2	2	1	63.5	188	17.97	30	0	0	8	5	2	8	2	5	14	46	12	14	8	5	5	3	1.5	2.125	2.8	2.35625	34	26	92	29	14	22	27	48	42	2	19
2441524	marathon	1	1	2	1	2	1	1	2	1	1	52	168	18.42	48	6	2	11	11	6	3	4	5	15	54	20	14	14	6	8	3	2.25	2.875	3.4	2.88125	30	31	88	23	12	22	31	49	47	3	17
2441532	heel-and-toeÂ walkingÂ race	1	3	2	1	1	1	1	3	3	2	63	191	17.27	45	7	7	4	6	4	2	8	7	12	73	13	13	15	9	10	3.25	2.25	1.625	2.2	2.33125	29	21	95	29	15	23	28	48	39	2	18
2441533	dancing	1	1	1	1	2	1	1	3	3	1	48	172	16.22	27	2	0	8	4	0	7	2	4	18	44	23	10	7	6	4	3.25	2.25	3.375	2.4	2.81875	30	29	88	24	15	20	29	51	47	2	15
2441534	Football	2	1	1	1	1	1	1	2	2	1	65	180	20.06	40	5	3	9	8	1	7	2	5	18	64	21	15	12	5	8	3	2.75	3.125	3.6	3.11875	35	32	96	30	16	22	28	52	43	2	23
2441535	Volleyball	1	3	2	1	1	2	2	2	1	1	62.1	173	20.75	54	7	4	9	12	3	8	6	5	12	55	14	12	11	6	8	3.25	1.5	1.75	2	2.125	28	32	97	27	16	27	27	48	40	2	17
2441537	Volleyball	1	1	2	1	1	2	1	2	1	1	73	185	21.33	25	3	3	6	2	3	1	4	3	17	60	22	11	11	8	7	3	2.25	3.375	3.6	3.05625	31	35	102	32	17	23	30	51	46	3	20
2441546	pingpong	2	4	1	1	2	1	1	2	2	1	59	165	21.67	30	0	2	0	4	8	1	8	7	10	81	30	16	15	9	10	1.75	0.5	2	3.4	1.9125	40	16	108	30	18	25	35	62	50	3	20
2441547	Tennis	2	4	1	1	2	1	1	2	2	1	63.5	165	23.32	53	1	2	12	13	3	10	3	9	11	33	36	8	11	4	0	1.75	1	3	3.4	2.2875	22	18	81	27	15	12	27	59	51	1	7
2441548	baseball	2	3	1	1	2	2	1	2	2	1	63.5	168	22.5	61	8	9	2	4	9	5	13	11	10	80	30	15	17	7	13	1.5	0.5	1.875	2.4	1.56875	38	17	110	31	19	27	33	58	48	4	21
2441551	Basketball	2	1	1	1	1	2	1	3	2	1	75	188	21.22	31	2	2	9	5	0	5	3	5	17	55	28	13	12	6	7	3.25	2.25	3.5	3.4	3.1	27	30	92	27	16	24	25	52	45	2	16
2441552	Football	2	1	1	1	1	2	1	2	3	1	70	179	21.85	19	2	3	0	0	6	0	5	3	17	77	28	18	15	7	11	3.25	2.25	2.875	3.6	2.99375	29	10	105	32	20	23	30	49	45	3	17
2441555	dancing	1	1	2	1	2	1	1	2	1	1	48	172	16.22	60	5	4	5	12	8	7	7	12	17	58	29	13	12	8	7	3	2.25	2.875	3.8	2.98125	29	32	91	32	14	19	26	50	45	3	17
2441558	Swimming	1	4	3	1	2	1	2	2	1	1	55.3	170	19.13	42	4	4	7	8	3	4	7	5	12	68	11	16	15	8	8	3.25	2	2.25	2.8	2.575	29	30	93	27	16	22	28	45	45	4	23
2441564	Basketball	2	4	2	1	2	2	1	3	2	1	56.7	165	20.83	20	3	0	6	2	1	6	0	2	12	66	18	14	18	3	9	3.25	1.5	1.75	2.2	2.175	30	12	107	33	18	25	31	46	41	3	16
2441569	Volleyball	1	3	3	1	2	2	1	3	3	1	61.2	173	20.45	35	3	4	8	4	3	3	5	5	15	52	21	13	9	7	5	3	1.5	1.75	1.6	1.9625	35	28	87	24	17	21	25	49	39	3	19
2441574	Basketball	2	3	3	1	1	2	1	3	2	2	85.7	191	23.49	61	8	11	6	10	10	4	7	5	14	73	14	14	17	9	8	3	2	2.25	2	2.3125	29	24	101	32	16	23	30	45	45	2	19
2441575	Football	2	1	3	1	1	2	1	3	3	1	70.8	185	20.69	100	9	17	10	14	14	5	19	12	12	92	17	17	22	8	12	2.75	3	4	3.6	3.3375	44	40	101	29	20	22	30	55	52	1	22
2441578	dancing	1	1	2	2	2	1	2	3	2	1	52	170	17.99	34	4	2	6	6	2	7	3	4	18	54	27	11	9	9	7	3.5	2.75	3.375	3.2	3.20625	26	33	86	28	13	20	25	53	45	2	14
2441580	Football	2	4	2	1	2	2	1	3	2	1	54.4	168	19.27	30	1	1	4	6	2	5	5	6	13	57	18	13	10	6	8	3.25	2	1.75	2.4	2.35	29	31	92	33	16	18	25	47	37	2	20
2441581	marathon	1	1	3	1	2	1	2	2	2	1	55	173	18.38	35	4	2	1	9	3	4	9	3	18	82	25	18	15	9	12	3.5	1.75	3.25	3.6	3.025	40	12	98	30	18	22	28	49	47	3	22
2441582	Tennis	2	1	2	1	1	1	1	3	2	1	68	177	21.71	53	4	6	6	9	4	6	13	5	18	70	27	15	17	9	8	3.75	2.25	3.375	3.4	3.19375	34	24	98	31	17	24	26	54	47	2	20
2441584	Volleyball	1	4	1	1	2	2	1	2	2	1	68	173	22.72	62	9	0	9	11	8	6	9	10	11	60	15	15	12	12	5	2.5	1.75	1.375	1.6	1.80625	29	33	87	27	13	21	26	42	36	2	17
2441585	Tennis	2	3	3	1	2	2	1	3	2	2	72.6	173	24.26	49	2	6	10	5	3	5	10	8	19	73	18	12	19	7	9	3.5	2	2.125	1.8	2.35625	29	32	98	28	16	22	32	40	49	2	19
2441588	Swimming	1	1	2	1	1	1	1	2	3	2	68	170	23.53	53	4	8	5	6	9	3	12	6	12	74	17	13	16	9	9	2.75	2	1.625	1.6	1.99375	39	38	97	25	17	24	31	43	46	3	15
2441590	Swimming	1	3	4	2	2	1	1	3	2	1	72.6	175	23.71	92	13	14	9	12	11	4	18	11	12	88	15	17	20	8	12	3.5	2.5	2.5	1.6	2.525	43	45	107	28	21	28	30	48	43	1	23
2441591	Basketball	2	1	2	1	1	2	1	2	2	1	75	182	22.64	47	6	3	8	7	7	2	8	6	18	72	25	16	14	7	10	3.25	2.75	2.625	3.8	3.10625	37	25	101	29	17	24	31	48	44	1	20
2441592	Football	2	4	2	1	1	2	1	3	2	1	68	172	22.99	35	3	3	3	2	4	6	6	8	18	69	26	13	13	9	9	3.5	2.25	3.375	3.4	3.13125	33	32	96	29	18	24	25	50	42	3	17
2441593	Tennis	2	4	2	1	2	1	1	3	1	2	63.5	178	20.04	37	4	2	10	1	2	8	4	6	12	56	17	11	10	9	6	2.75	1.25	2	2	2	32	27	94	32	16	20	26	46	47	3	23
2441594	dancing	1	4	2	1	2	1	1	3	2	1	56	170	19.38	31	2	2	3	7	3	5	7	2	18	53	28	13	12	6	6	3.25	2.5	3.25	3.6	3.15	28	27	97	26	16	23	32	53	40	2	15
2441595	Football	2	4	3	1	1	2	2	1	2	1	68	175	22.2	46	6	4	4	8	6	5	9	4	19	73	29	13	17	9	8	5.75	3.75	4.375	4.2	4.51875	28	23	97	26	19	23	29	62	57	2	19
2441597	Sprint	1	4	2	1	1	1	1	2	2	1	72.6	175	23.71	29	1	2	6	6	1	6	1	6	14	48	22	9	11	7	7	3.25	3	2.5	2	2.6875	25	30	90	25	17	20	28	42	50	3	17
2441599	Volleyball	1	3	4	1	2	2	1	2	2	2	68.9	175	22.5	47	12	6	5	7	5	3	7	2	14	71	14	14	17	9	8	2.75	2	1.5	1.8	2.0125	28	20	99	28	15	25	31	44	50	3	18
2441600	Long-distance race	1	4	2	1	1	1	1	2	2	1	59	185	17.24	43	1	4	2	7	6	3	12	8	13	83	20	13	20	10	10	3	2.5	2.25	2.2	2.4875	41	11	95	24	17	24	30	53	39	3	21
2441601	Football	2	2	4	2	1	2	1	3	2	2	80.3	175	26.22	58	6	9	7	10	6	5	9	6	21	79	21	14	19	8	10	2.25	2	2	1.8	2.0125	31	24	97	27	18	22	30	47	35	2	18
2441602	hurdles	1	4	2	1	1	1	1	2	2	1	76.2	188	21.56	35	3	1	6	4	1	7	7	6	12	56	17	10	12	9	5	2.5	1.5	1.5	2	1.875	28	30	91	26	17	20	28	45	43	3	19
2441603	Tennis	2	1	2	1	2	1	2	2	2	2	60	172	20.28	49	6	5	7	7	5	3	8	8	17	76	28	15	15	9	10	3.25	2.5	3.625	2.8	3.04375	33	23	99	26	18	24	31	51	47	1	18
2441604	dancing	1	4	2	1	2	1	1	1	2	1	49	170	16.96	43	8	4	4	6	6	3	8	4	17	77	27	13	15	7	12	3.25	2.25	2.75	3.8	3.0125	38	23	102	32	17	26	27	53	47	2	21
2441606	Basketball	2	1	2	1	1	2	2	2	1	1	76	188	21.5	43	6	3	6	10	0	7	4	7	18	50	27	15	9	5	6	3.25	2.5	3.625	3	3.09375	29	31	96	30	17	21	28	51	47	3	18
2441607	heel-and-toeÂ walkingÂ race	1	4	1	1	1	1	1	2	2	1	81.2	191	22.26	51	4	5	3	11	5	6	10	7	12	83	18	15	17	8	12	2.75	2.75	1.75	2	2.3125	33	25	99	29	17	26	27	49	38	2	20
2441609	marathon	1	3	3	1	1	1	1	2	3	1	70.8	175	23.12	56	6	9	7	14	5	5	3	7	10	59	17	13	10	8	8	2.75	2	2	1.6	2.0875	26	30	94	26	16	25	27	49	42	3	16
2441611	Volleyball	1	4	2	1	2	2	1	3	2	1	63.5	173	21.22	43	3	3	9	4	3	8	8	5	13	54	18	11	13	7	4	3	2.5	1.875	2.4	2.44375	29	28	95	28	15	24	28	46	41	3	23
2441612	Swimming	1	4	1	1	2	2	1	2	2	1	68.9	170	23.84	47	7	1	6	15	5	5	6	2	11	61	20	15	11	7	7	2.75	2.75	1.625	2.4	2.38125	28	30	91	26	17	23	25	48	43	3	17
2441613	hurdles	1	3	3	1	2	1	1	3	2	1	67.6	175	22.07	24	3	0	5	3	1	5	5	2	10	44	17	9	10	7	5	2.5	1.25	1.375	1.6	1.68125	29	28	93	26	17	23	27	52	45	2	12
2441615	Swimming	1	1	2	1	2	1	1	2	1	1	56	175	18.29	51	7	6	7	10	5	5	5	6	17	53	25	13	10	3	10	3.25	2	3.25	3.2	2.925	26	34	88	29	17	20	22	50	45	3	15
2441616	Basketball	2	3	2	1	1	2	1	2	2	2	80	195	21.04	30	0	4	2	2	10	6	5	1	17	84	24	16	22	9	13	3.25	1.75	3.25	3.6	2.9625	40	14	108	29	20	27	32	52	44	3	23
2441617	A long run	1	1	2	1	1	1	1	2	3	2	68	176	21.95	54	5	11	7	6	6	3	10	6	17	81	28	17	19	7	11	3	2	3.25	3.4	2.9125	27	23	97	27	19	23	28	54	47	2	16
2441618	Volleyball	1	3	3	1	1	2	1	3	2	2	80.3	185	23.46	45	5	6	12	2	4	4	7	5	13	80	14	15	20	8	11	3	1.5	1.75	1.4	1.9125	33	29	114	30	22	27	35	54	41	2	19
2441620	marathon	1	2	3	1	2	1	1	3	2	1	68.5	173	22.89	40	6	5	8	7	0	7	5	2	14	54	18	14	9	5	6	3	3	2.5	2.2	2.675	25	32	87	29	12	21	25	49	46	2	13
2441621	Basketball	2	4	1	1	1	2	1	2	3	1	69	188	19.52	43	4	4	4	9	5	2	9	6	16	76	25	14	14	9	11	3	3	3.375	3.2	3.14375	30	21	100	30	16	23	31	51	42	1	18
2441623	Swimming	1	2	3	1	2	2	1	2	2	1	79.4	175	25.93	33	2	1	9	5	1	6	4	5	14	67	15	14	12	8	10	3.25	1.5	1.625	2	2.09375	33	23	104	30	18	24	32	50	38	2	20
2441624	Tennis	2	4	2	1	2	1	1	1	2	1	60	175	19.59	60	7	9	3	11	8	3	14	5	17	83	23	17	18	8	12	3.25	1.75	3.125	3.4	2.88125	33	27	104	29	20	26	29	49	45	2	17
2441625	Swimming	1	1	2	1	1	1	1	2	2	2	65	180	20.06	44	3	7	7	9	5	5	3	5	16	62	26	13	13	6	9	3.25	2	3	3.8	3.0125	34	22	96	28	20	22	26	54	45	2	19
2441628	Sprint	1	2	3	1	2	1	1	3	2	1	68	175	22.2	27	1	1	5	7	2	2	5	4	11	52	20	12	13	4	4	3.25	2.25	2.375	2.4	2.56875	35	29	95	30	17	22	26	52	47	3	22
2441633	Basketball	2	1	2	1	1	2	1	3	3	1	70	186	20.23	34	6	0	8	5	2	5	4	4	18	52	24	10	10	7	6	3	2	3	3	2.75	30	26	92	28	17	22	25	55	45	3	23
2441634	dancing	1	1	2	1	2	1	2	3	2	1	50	170	17.3	34	1	3	8	7	4	4	2	5	17	69	27	11	17	8	10	3.25	2	3.125	3.4	2.94375	26	27	89	27	14	20	28	53	45	1	13
2441635	marathon	1	4	2	1	2	1	1	1	2	1	63	180	19.44	37	5	5	6	4	4	7	2	4	17	71	28	13	17	9	9	3	1.75	2.875	3.4	2.75625	33	24	101	31	17	24	29	50	50	2	19
2441636	Sprint	1	3	3	1	1	2	2	2	2	1	70	180	21.6	58	9	6	6	8	9	6	9	5	13	67	14	13	15	6	9	2	2.25	0.25	1.8	1.575	32	25	107	32	17	27	31	45	39	2	18
2441638	Football	2	1	3	1	1	2	1	2	3	1	78	196	20.3	34	8	1	5	7	1	8	1	3	16	54	29	15	10	7	7	6	4.25	4.75	4.8	4.95	31	27	84	25	15	19	25	66	58	2	15
2441641	Tennis	2	4	1	1	2	1	1	2	2	1	61.2	168	21.68	65	7	6	10	10	6	11	9	6	9	34	33	11	3	6	1	2.25	0.75	2.75	2.4	2.0375	32	21	73	25	5	18	25	56	49	1	11
2441642	baseball	2	4	1	1	2	2	1	2	2	1	63.5	170	21.97	56	16	0	12	4	3	7	5	9	12	79	36	22	17	4	12	1.5	0.75	2.375	3.2	1.95625	32	30	120	37	20	31	32	53	54	4	23
2441646	Basketball	2	4	1	1	2	2	1	2	2	1	72.6	173	24.26	45	2	5	0	5	9	6	11	7	9	90	28	17	20	11	12	1.5	0.5	2.25	3	1.8125	44	14	103	30	18	30	25	60	50	4	21
2441648	Sprint	1	4	2	1	1	2	2	2	2	1	75	180	23.15	37	4	5	6	7	1	7	1	6	9	45	10	10	8	8	6	3.25	0.5	1.875	1.8	1.85625	29	28	82	23	13	18	28	39	42	2	12
2441650	Sprint	1	3	2	1	1	2	2	2	2	1	65	170	22.49	34	2	4	4	7	1	8	3	5	13	41	13	8	8	6	8	2	2.25	2.5	2.4	2.2875	25	25	81	25	14	18	24	43	30	2	11
2441652	Volleyball	1	1	1	1	2	2	1	2	1	1	59	165	21.67	22	0	2	6	5	0	4	2	3	13	68	29	13	13	10	8	1.5	0.75	2.625	2.6	1.86875	30	32	102	28	19	24	31	56	47	1	19
2441663	Football	2	1	2	1	1	2	1	3	2	1	72.6	193	19.49	26	1	2	3	6	0	5	5	4	15	53	24	11	11	7	6	6.25	4.25	4.375	4	4.71875	36	31	84	26	15	18	25	69	58	2	14
2441686	Football	2	1	3	1	1	2	1	3	3	1	76.2	196	19.84	28	3	0	10	4	2	3	2	4	17	52	24	9	11	6	8	5	4	4.25	4.8	4.5125	24	29	90	29	15	19	27	63	57	3	21
2441689	Football	2	4	1	1	1	2	1	2	3	1	76.2	168	27	65	8	10	7	9	9	5	10	7	15	72	18	13	15	8	10	2.75	3	2.125	2.6	2.61875	24	25	99	30	17	25	27	47	47	2	19
2441690	Volleyball	1	4	2	1	1	2	1	3	3	1	63.5	180	19.6	35	4	2	6	3	5	2	10	3	15	71	18	14	16	6	9	3.25	2	2.5	2.8	2.6375	29	17	88	27	15	20	26	44	51	3	19
2441691	Swimming	1	1	1	2	1	1	1	2	2	1	59.9	175	19.56	51	5	8	4	10	6	0	12	6	12	78	18	16	17	9	10	3	2	1.625	2	2.15625	37	35	97	30	15	22	30	48	39	3	16
2441693	Tennis	2	4	2	2	2	1	1	2	2	1	66.7	178	21.05	39	4	2	8	8	4	4	5	4	14	70	20	15	14	9	8	4	2	1.625	2	2.40625	34	24	107	30	19	28	30	50	39	2	20
2441697	Sprint	1	4	1	1	1	1	1	2	2	1	72.6	175	23.71	26	1	0	4	3	0	8	8	2	14	57	14	12	11	6	6	2.75	2.75	2.375	2	2.46875	35	30	98	33	18	24	23	45	38	3	21
2441699	Long-distance race	1	4	1	1	2	1	1	2	1	1	73.5	185	21.48	28	2	2	8	4	1	6	2	3	13	44	14	8	8	5	6	3	2.5	2	2.2	2.425	30	28	81	23	13	17	28	48	42	3	15
2441700	hurdles	1	4	1	1	2	1	1	2	1	1	68.9	185	20.13	29	2	1	7	5	3	4	2	5	13	54	20	12	12	7	5	3	1.5	1.875	2.4	2.19375	31	30	95	30	17	22	26	54	42	2	17
2441702	heel-and-toeÂ walkingÂ race	1	4	2	1	1	1	1	2	2	1	70.8	183	21.14	28	1	1	6	4	2	6	2	6	12	50	21	10	10	5	5	3	2.5	2	2.4	2.475	27	31	94	28	16	21	29	49	42	3	21
2441703	Volleyball	1	4	2	1	1	2	1	3	2	1	68	180	20.99	22	2	0	5	2	1	5	4	3	16	56	17	14	13	7	6	3.25	2.25	2	2.4	2.475	31	33	98	28	18	20	32	51	44	3	17
2441704	Swimming	1	4	2	1	2	1	1	3	2	1	71.7	175	23.41	32	1	3	8	5	1	3	7	4	12	71	19	16	13	7	12	2.75	2	1.75	2.2	2.175	36	35	95	29	15	24	27	46	38	1	13
2441706	Basketball	2	4	2	1	1	2	1	3	3	1	72.6	180	22.41	35	3	5	9	5	0	5	3	5	11	62	18	11	11	9	8	3	2	2.625	2.2	2.45625	31	32	97	33	14	20	30	44	45	3	17
2441707	Football	2	4	2	1	1	2	1	3	3	1	68	173	22.72	31	1	2	9	6	0	5	4	4	14	45	18	6	12	7	6	3	2.25	2.5	3	2.6875	29	26	83	24	15	17	27	48	42	3	21
2441709	Volleyball	1	4	2	1	1	2	1	3	3	1	72.6	180	22.41	25	1	1	7	4	2	3	4	3	13	49	20	13	9	8	5	3.25	2	2.25	2.2	2.425	27	32	94	28	16	21	29	54	42	2	21
2441710	Tennis	2	4	1	1	2	1	1	2	2	1	61.2	165	22.48	42	5	2	9	6	3	5	8	4	12	63	30	16	14	8	8	1.5	1.25	2.5	2.2	1.8625	28	32	97	27	18	24	28	55	48	3	23
2441712	baseball	2	4	1	1	2	2	1	2	2	1	63.5	170	21.97	56	10	6	6	8	4	3	10	9	10	78	30	15	16	8	10	1.25	0.75	2.5	2.4	1.725	27	22	96	31	14	20	31	54	41	1	17
2441713	rugby	2	4	1	1	2	2	1	2	2	1	59	165	21.67	57	9	8	5	6	6	3	13	7	8	76	28	13	22	8	7	1.5	0.75	2.125	3.8	2.04375	33	33	101	29	20	23	29	57	47	2	17
2441714	Swimming	1	4	2	1	1	2	1	3	2	1	78	180	24.07	28	3	5	3	7	1	5	3	1	13	50	18	9	13	8	5	3.75	2.75	2.25	2.8	2.8875	32	27	84	26	16	15	27	42	49	3	19
2441718	Tennis	2	4	1	2	1	1	1	2	2	1	63.5	178	20.04	32	3	1	6	6	3	6	5	2	13	70	20	13	14	8	9	3	2.25	2	2.4	2.4125	36	39	98	29	16	26	27	48	43	3	16
2441719	Sprint	1	4	1	1	1	1	1	2	2	1	67.1	175	21.91	36	4	2	2	7	0	4	9	8	13	43	16	10	11	6	4	3	3.25	2.125	3.2	2.89375	29	24	87	27	11	22	27	44	46	2	14
2441720	Long-distance race	1	4	2	1	2	1	1	2	2	1	83.9	185	24.51	32	1	5	5	3	3	6	2	7	13	53	17	14	11	5	6	3	1.75	2	2.2	2.2375	33	29	88	26	14	21	27	49	38	4	16
2441721	hurdles	1	1	2	1	1	1	1	2	2	2	76.2	188	21.56	43	9	5	2	6	5	3	9	4	14	70	18	15	17	7	6	3.25	2.75	1.875	3	2.71875	28	27	103	32	17	26	28	45	41	2	18
2441722	heel-and-toeÂ walkingÂ race	1	4	2	1	1	1	1	2	2	1	76.2	191	20.89	34	3	3	5	7	2	6	6	2	13	58	25	11	12	6	8	3.25	2.75	2.375	2	2.59375	31	21	102	31	16	27	28	49	47	3	18
2441723	Tennis	2	4	1	1	2	1	1	2	2	1	56.7	163	21.34	37	1	2	9	6	2	7	4	6	9	49	31	13	8	6	6	1.75	0.5	2.625	2.2	1.76875	32	32	85	26	12	18	29	60	48	2	15
2441724	Basketball	2	4	1	1	2	2	1	2	2	1	59	165	21.67	27	2	3	4	6	0	8	2	2	10	53	28	8	12	8	6	1.75	1	2.25	2.8	1.95	26	28	87	25	14	20	28	50	48	2	13
2441726	badminton	2	4	1	1	2	1	1	2	2	1	56.7	163	21.34	54	17	3	15	3	7	0	8	1	6	98	26	24	24	1	14	1.5	0.75	2.5	2.2	1.7375	41	18	104	36	25	15	28	52	47	4	18
2441729	Volleyball	1	4	2	1	1	2	1	3	2	1	75.3	178	23.77	33	3	1	10	4	5	1	4	5	12	54	20	12	9	7	6	2.75	2.25	1.75	2	2.1875	27	33	86	25	14	17	30	50	44	3	21
2441730	Swimming	1	4	1	1	1	1	1	2	2	1	63.5	170	21.97	64	11	9	6	11	8	3	10	6	12	86	16	19	19	7	10	3.25	2.75	1.75	2.6	2.5875	34	24	103	32	16	24	31	49	44	1	18
2441733	Volleyball	1	4	2	1	1	2	1	3	2	1	68	180	20.99	42	5	7	7	5	4	2	6	6	12	57	17	13	12	7	6	3.25	2.25	1.875	2	2.34375	31	25	95	28	17	22	28	53	39	3	16
2441734	Swimming	1	4	2	1	1	1	1	3	3	2	74.8	178	23.61	48	7	5	6	6	6	4	8	6	13	71	20	17	14	10	8	3	1.5	1.875	2.6	2.24375	33	22	100	28	20	23	29	47	39	3	18
2441735	Football	2	4	1	1	1	2	1	2	3	1	59	170	20.42	36	4	1	5	8	2	6	5	5	12	53	18	13	12	8	5	3	1.25	2.125	2	2.09375	29	29	94	30	13	23	28	44	40	3	17
2441736	Volleyball	1	4	2	1	1	2	1	3	2	1	70.3	180	21.7	29	1	2	8	7	1	2	3	5	13	53	16	13	9	6	9	3	2.75	2.125	2.2	2.51875	27	28	85	25	16	20	24	46	46	3	19
2441737	Swimming	1	4	2	1	1	1	1	3	3	2	65.3	173	21.82	47	5	5	8	7	3	4	10	5	14	73	16	14	17	7	9	2.75	1.75	1.875	2.2	2.14375	33	24	98	29	17	24	28	45	38	2	20
2441738	Tennis	2	1	2	1	1	1	1	2	2	2	71.7	178	22.63	52	6	7	6	5	4	3	15	6	12	69	21	13	14	9	9	3	1.25	1.625	2	1.96875	32	22	97	31	14	24	28	49	39	3	19
2441739	Sprint	1	4	2	1	2	1	1	1	2	1	61.7	178	19.47	49	4	6	3	7	4	5	12	8	12	70	18	13	18	9	8	3.25	2.5	2	2	2.4375	25	21	99	32	17	22	28	47	44	3	16
2441740	Tennis	2	4	2	2	1	1	1	3	2	2	69.6	178	21.97	39	4	3	9	7	1	6	1	8	17	70	25	13	15	9	8	3.5	2.5	2.5	2.2	2.675	25	19	90	25	16	22	27	54	45	3	17
2441741	Long-distance race	1	4	2	1	2	1	1	2	2	1	75.3	175	24.59	59	8	7	5	9	10	3	12	5	12	71	19	15	16	5	10	3	1.75	2.375	2	2.28125	27	24	98	29	17	23	29	48	41	2	18
2441742	Football	2	4	2	2	1	2	1	3	3	1	69.6	175	22.73	96	11	14	8	16	13	4	18	12	17	96	27	19	21	9	13	2.5	1.5	2	2.2	2.05	44	46	109	31	19	29	30	54	48	1	23
2441743	hurdles	1	3	2	1	2	1	1	2	1	1	74.8	185	21.86	24	0	0	4	12	4	4	0	0	11	66	15	8	20	5	6	2.75	2.5	1.75	2.2	2.3	36	33	100	30	25	27	18	50	44	5	18
2441744	heel-and-toeÂ walkingÂ race	1	4	1	1	1	1	1	2	2	1	80.3	188	22.72	38	5	4	6	6	2	6	5	4	12	68	19	14	14	8	9	2.75	2	2	2.4	2.2875	32	20	103	30	17	24	32	47	41	2	20
2441746	Volleyball	1	4	2	2	1	2	1	3	3	1	83.2	185	24.31	97	13	16	9	13	12	5	19	10	17	97	26	20	23	9	12	2.5	1.75	2.125	2	2.09375	43	47	110	29	19	29	33	52	45	1	24
2441747	Volleyball	1	3	2	1	2	2	1	2	2	1	78	191	21.38	31	3	2	7	4	2	7	3	3	14	58	14	12	15	6	5	2.75	2.25	1.875	2	2.21875	31	29	94	30	17	22	25	50	47	3	23
2441748	Swimming	1	4	2	1	1	1	1	3	3	2	63.5	173	21.22	54	5	9	7	8	2	3	14	6	12	69	15	15	15	5	12	3	2	2.375	2.8	2.54375	27	22	92	28	16	21	27	52	42	3	18
2441749	Sprint	1	4	2	2	2	1	1	3	2	1	56	168	19.84	88	7	12	8	11	14	5	22	9	19	87	25	17	19	10	12	3	1.5	2.375	2.2	2.26875	44	45	105	29	19	24	33	56	47	1	22
2441750	Basketball	2	4	1	1	2	2	1	2	2	1	74.4	170	25.74	58	8	9	5	10	7	3	11	5	14	70	15	14	18	7	6	3.25	1.5	1.875	2	2.15625	31	21	96	30	15	22	29	49	43	2	19
2441751	Football	2	4	2	1	1	2	1	2	3	1	74.8	168	26.5	30	4	3	4	4	6	4	3	2	13	71	16	13	16	8	8	3	1.75	2	2	2.1875	29	10	96	28	18	21	29	48	45	1	17
2441752	Volleyball	1	4	2	1	2	2	1	3	2	1	65.3	173	21.82	26	0	3	5	7	0	3	5	3	16	47	18	10	9	7	6	3	2.5	2	2.4	2.475	33	28	84	28	16	18	22	52	41	3	21
2441753	Cycling	1	4	2	2	2	1	1	3	2	1	61.9	170	21.42	38	3	3	10	7	3	5	5	2	19	56	26	9	13	8	10	2.5	1.75	1.875	2.2	2.08125	28	30	88	33	13	19	23	53	45	3	17
2441754	Swimming	1	4	2	1	1	1	1	3	3	2	75.3	178	23.77	52	7	9	10	8	5	2	5	6	12	75	19	16	14	6	10	3	1.5	2.375	2.4	2.31875	32	22	94	27	18	23	26	53	42	3	16
2441756	Swimming	1	4	2	1	2	1	1	3	2	1	74.4	178	23.48	29	2	3	5	6	1	2	5	5	12	52	19	10	10	8	6	3	2.75	2.25	2.8	2.7	27	30	92	29	16	22	25	50	40	1	15
2441757	Tennis	2	4	2	2	1	1	1	3	3	1	65.4	173	21.85	35	4	3	7	6	2	4	5	4	19	55	21	14	11	5	6	3.25	1.25	2.125	1.6	2.05625	33	29	92	26	19	21	26	53	48	3	20
2441758	Basketball	2	4	2	1	2	2	1	3	2	1	64.4	175	21.03	32	0	2	8	5	5	2	7	3	12	63	18	13	13	8	8	3.25	2	2	2.2	2.3625	30	28	95	30	15	21	29	55	42	1	15
2441759	Football	2	4	2	1	2	2	1	3	2	1	59	185	17.24	30	1	0	5	6	0	8	5	5	13	53	15	13	10	6	3	3	2	2.25	2.2	2.3625	30	32	91	27	18	21	25	51	42	3	23
2441760	Tennis	2	4	2	2	2	1	1	3	2	1	64.5	173	21.55	25	0	0	8	2	1	6	2	6	15	48	22	8	10	7	5	2.5	1.75	2.375	2.4	2.25625	28	25	87	27	14	21	25	53	46	1	18
2441761	hurdles	1	4	3	2	2	1	1	2	2	1	64.5	175	21.06	70	6	10	10	15	7	8	11	3	17	61	21	13	12	6	11	3	2.25	2	2.2	2.3625	25	38	95	28	15	23	29	50	47	3	17
2441763	Volleyball	1	4	2	1	2	2	1	3	2	1	60.3	188	17.06	30	3	3	6	6	5	4	0	3	12	53	16	11	10	8	8	3.25	1.25	2.125	1.8	2.10625	29	28	89	26	14	18	31	44	45	3	23
2441764	Football	2	4	2	2	1	2	1	3	3	1	75.2	185	21.97	46	4	4	9	9	3	1	8	8	18	56	23	9	15	7	5	3.25	1.75	2.5	1.8	2.325	24	23	98	29	16	25	28	50	46	3	13
2441765	Swimming	1	3	3	1	1	1	1	3	3	1	64.4	191	17.65	33	7	3	4	4	1	6	6	2	11	60	12	16	9	9	7	3.25	1.5	2	2.4	2.2875	28	25	85	26	12	21	26	47	40	2	13
2441766	Swimming	1	3	2	1	1	2	1	3	2	2	62.1	170	21.49	45	7	4	6	4	4	3	11	6	13	71	18	15	14	10	8	3.5	1.75	2.625	2.6	2.61875	30	24	99	30	16	21	32	47	38	3	17
2441767	Basketball	2	4	2	2	1	2	1	3	3	1	83.2	188	23.54	43	5	8	5	6	4	2	5	8	18	66	24	13	13	9	10	3.5	1.25	1.75	2.4	2.225	23	22	100	27	15	26	32	51	44	3	16
2441768	Tennis	2	4	2	1	2	2	2	2	1	1	62.1	178	19.6	34	3	4	6	5	2	6	4	4	15	57	17	12	12	8	7	2.75	1.75	1.75	2.6	2.2125	30	29	91	32	17	21	21	45	36	3	19
2441769	Sprint	1	4	2	1	2	2	2	2	1	1	58.5	175	19.1	52	10	4	5	5	8	4	10	6	12	73	20	15	17	8	10	4.5	2.75	2.875	3	3.28125	30	25	97	28	15	23	31	47	39	2	18
2441770	Basketball	2	1	2	1	1	1	1	2	2	1	68	182	20.53	40	5	4	4	10	3	6	4	4	18	39	30	9	7	5	7	3.25	2	3.5	3.2	2.9875	29	26	79	26	13	18	22	51	46	2	12
2441771	Long-distance race	1	4	3	1	2	1	2	2	1	1	58.5	185	17.09	54	9	6	7	7	5	2	10	8	14	68	17	16	12	7	10	3.5	2.5	2.625	2.8	2.85625	36	34	99	29	15	24	31	48	40	4	22
2441772	hurdles	1	3	2	1	2	1	2	2	1	1	57.6	170	19.93	61	4	0	20	10	6	10	6	5	12	27	16	5	4	5	0	3.75	2.25	3	3	3	21	16	56	19	7	11	19	52	46	1	10
2441773	Tennis	2	3	3	1	1	2	1	3	3	2	72.1	175	23.54	44	6	3	7	6	3	7	2	10	17	47	15	11	11	5	6	3	2.25	2	2.6	2.4625	25	26	90	29	16	19	26	47	40	2	14
2441774	heel-and-toeÂ walkingÂ race	1	3	3	1	1	1	2	2	1	1	62.1	191	17.02	33	3	3	6	7	4	3	5	2	14	81	21	17	15	7	12	3.75	3	3	3.4	3.2875	35	26	100	30	16	25	29	45	44	1	18
2441775	Volleyball	1	3	2	1	2	2	2	2	1	1	59.9	173	20.01	56	6	9	6	9	6	3	8	9	14	81	20	18	15	9	9	3.75	2.75	2.75	2.6	2.9625	29	23	98	29	16	23	30	46	40	2	17
2441776	Swimming	1	2	3	2	1	2	1	3	3	1	71.7	175	23.41	35	1	3	0	3	11	3	5	9	16	88	20	20	17	7	14	2.5	1.75	2.125	1.6	1.99375	41	12	112	33	17	30	32	47	38	4	21
2441778	Swimming	1	4	2	1	1	1	2	2	2	1	60.3	170	20.87	28	4	3	4	7	3	4	2	1	16	58	18	11	14	8	6	3.5	2.75	2.25	2	2.625	28	23	101	30	18	25	28	48	47	2	19
2441779	marathon	1	2	3	1	1	1	1	2	3	1	70.8	173	23.66	50	6	5	9	11	6	6	5	2	19	59	15	12	14	7	9	3.75	2	2.25	1.8	2.45	27	31	88	27	13	23	25	51	47	3	17
2441780	Basketball	2	3	2	1	1	2	2	2	2	1	64.4	191	17.65	45	4	7	5	7	5	2	8	7	15	87	20	17	19	10	11	3.5	3.25	2.5	3.2	3.1125	33	25	97	29	17	27	24	48	44	2	20
2441781	Football	2	3	4	1	1	2	1	3	2	2	77.1	175	25.18	43	6	7	4	4	3	3	11	5	13	72	12	15	17	9	8	3.25	2.25	1.75	1.8	2.2625	30	24	97	28	18	22	29	52	42	2	18
2441782	dancing	1	1	2	1	2	1	2	2	2	1	48	173	16.04	43	7	7	4	9	4	5	5	2	18	57	33	14	14	5	10	3	2	3.125	3.6	2.93125	33	30	105	29	17	28	31	50	47	3	18
2441784	Football	2	1	2	1	1	2	1	2	2	1	70	186	20.23	37	2	4	11	6	1	8	1	4	18	49	28	10	10	8	6	3	2.25	3.25	3.4	2.975	28	27	83	27	12	19	25	50	47	2	11
2441786	Football	2	3	2	1	2	2	1	2	2	1	64.4	175	21.03	55	7	4	6	7	7	4	12	8	13	75	16	15	14	6	12	2.75	2.5	2.25	2.4	2.475	34	25	98	30	18	19	31	44	41	2	18
2441788	Volleyball	1	4	2	1	2	2	1	3	2	1	65.3	178	20.61	41	6	2	8	6	1	6	7	5	12	57	14	11	8	8	6	3.25	1.5	2.125	2.2	2.26875	27	32	97	30	17	26	24	46	43	3	23
2441789	Cycling	1	4	2	2	2	1	1	3	2	1	62.8	170	21.73	37	3	2	5	7	2	6	5	7	17	49	19	10	13	5	6	3.5	2	2	2.2	2.425	27	29	93	27	15	20	31	51	45	3	21
2441791	Swimming	1	4	2	1	1	1	1	3	3	2	76.7	175	25.04	25	0	3	8	4	0	4	1	5	13	41	18	11	9	6	3	3	2.5	1.75	2.4	2.4125	29	24	90	27	15	21	27	45	46	3	16
2441792	Tennis	2	4	3	2	2	1	1	1	3	1	65.7	170	22.73	48	4	6	2	10	8	2	8	8	12	73	10	16	14	8	10	3.5	1.25	1.75	1.6	2.025	28	26	97	29	17	24	27	45	46	2	20
2441793	Tennis	2	4	2	1	1	1	1	2	2	1	57.2	178	18.05	19	2	3	0	1	7	2	0	4	13	73	16	12	18	7	11	3.5	1.5	2.125	2	2.28125	40	13	105	29	19	28	29	48	40	4	21
2441795	Swimming	1	3	3	2	2	1	1	2	2	1	71.8	173	23.99	53	6	7	8	9	2	8	9	4	12	54	23	11	13	4	10	3.5	1.75	2.5	2.2	2.4875	32	30	81	24	15	23	19	50	47	2	17
2441796	Sprint	1	1	1	1	1	1	1	2	2	1	63.5	175	20.73	39	5	4	8	7	2	5	2	6	13	71	19	14	15	7	10	3.25	2.75	1.875	2.4	2.56875	34	24	98	27	18	26	27	47	36	1	19
2441797	Long-distance race	1	4	2	1	2	1	1	2	2	1	76.7	185	22.41	31	2	2	4	4	3	7	5	4	14	69	19	14	11	10	10	3.25	2.25	2	2.8	2.575	27	26	78	29	14	12	23	51	43	1	11
2441798	hurdles	1	4	2	1	1	1	1	3	2	2	80.7	188	22.83	50	6	6	7	10	6	3	7	5	12	76	14	19	13	9	10	3.25	1.5	1.75	2.2	2.175	29	22	100	28	17	23	32	48	43	2	19
2441799	heel-and-toeÂ walkingÂ race	1	4	2	1	2	1	1	1	1	1	68	183	20.31	55	15	1	8	2	5	3	5	16	14	85	18	22	20	3	11	3.25	2	1.625	2.4	2.31875	39	23	119	39	18	30	32	48	48	4	25
2441800	Basketball	2	4	3	2	1	2	1	2	2	1	84.7	191	23.22	43	5	4	7	3	5	6	9	4	14	61	23	16	11	7	9	2.5	1	1.5	1.6	1.65	32	32	94	25	15	24	30	50	45	2	16
2441801	Volleyball	1	1	1	1	1	2	1	3	3	1	70.8	178	22.35	35	1	2	8	7	2	6	3	6	14	33	24	9	6	6	3	3.25	2	2	2.4	2.4125	25	22	85	27	15	17	26	53	43	1	15
2441802	Basketball	2	1	2	1	1	1	1	2	2	2	80	189	22.4	42	4	4	4	11	2	6	6	5	18	64	27	11	14	8	9	3.25	2	3.5	3.4	3.0375	27	20	97	29	16	22	30	56	46	4	18
2441803	Football	2	1	2	1	1	1	1	3	3	2	75	182	22.64	30	2	2	0	1	9	2	5	9	18	72	30	16	16	6	6	3.25	2.25	3.25	3.6	3.0875	40	11	103	29	17	25	32	53	45	4	23
2441804	marathon	1	1	2	1	1	1	1	2	2	2	63	182	19.02	15	0	1	0	0	8	3	0	3	18	81	29	11	19	7	13	3.25	2	3	3.2	2.8625	41	11	115	35	20	27	33	52	50	3	23
2441805	Swimming	1	4	2	1	1	1	1	3	3	2	72.6	178	22.91	45	5	6	8	6	3	6	7	4	17	66	15	15	16	7	8	4.25	3	2.125	2.6	2.99375	32	25	96	32	15	23	26	42	42	3	17
2441808	Swimming	1	4	2	1	2	1	1	3	2	1	63.5	178	20.04	39	4	6	6	4	4	3	3	9	13	66	21	13	12	8	8	3.5	2.75	2.625	2.4	2.81875	33	27	92	25	18	20	29	51	48	2	13
2441809	Sprint	1	3	2	1	1	1	1	2	2	2	65	170	22.49	55	6	8	7	8	8	4	7	7	7	65	13	10	14	8	9	1.75	0.5	1.375	1	1.15625	27	24	98	28	18	24	28	30	26	3	18
2441810	Football	2	4	2	2	1	2	1	3	3	1	78.8	178	24.87	50	8	6	6	7	4	5	7	7	10	73	19	14	15	8	10	2.25	1.25	2	1.6	1.775	23	22	90	28	13	19	30	48	42	3	18
2441812	Tennis	2	4	2	1	1	1	1	2	2	1	74.8	178	23.61	19	3	0	0	0	7	0	3	6	14	76	21	15	16	3	10	3.25	2.25	2.125	2.6	2.55625	38	20	108	33	20	27	28	51	42	4	21
2441813	Sprint	1	4	2	1	1	1	1	2	2	1	76.2	185	22.26	33	3	2	3	8	1	7	4	5	14	53	22	13	9	8	7	3.5	2.75	2.375	2.6	2.80625	29	29	93	29	15	23	26	51	47	2	20
2441814	Sprint	1	3	3	2	2	1	1	2	2	1	63.6	168	22.53	50	7	3	9	8	6	6	8	3	11	55	17	12	12	6	9	2.75	1	2	1.8	1.8875	31	29	95	26	17	24	28	48	42	2	17
2441819	Long-distance race	1	4	1	1	1	1	1	2	2	1	78	188	22.07	33	2	2	7	6	0	8	2	6	14	41	20	9	7	9	4	3	2.5	2.625	2	2.53125	23	27	85	26	15	20	24	48	44	2	12
2441820	Cycling	1	4	3	2	2	1	1	2	3	1	61.6	175	20.11	47	2	7	7	7	3	8	5	8	15	50	24	12	9	6	8	3.25	2	2.25	2.2	2.425	30	31	89	27	15	20	27	49	44	3	16
2441823	hurdles	1	3	3	2	2	1	1	3	2	1	63	170	21.8	25	2	3	2	7	3	1	3	4	15	61	20	12	14	7	9	3.75	2.5	2.625	3	2.96875	27	27	96	28	17	20	31	54	44	3	16
2441824	Football	2	3	3	2	1	2	1	3	3	1	75.5	175	24.65	42	4	4	4	8	0	11	4	7	13	61	21	13	11	13	9	2.75	1.75	2.125	2.2	2.20625	30	30	91	30	13	19	29	50	48	2	12
2441825	marathon	1	3	3	2	2	1	1	3	2	1	60	173	20.05	29	1	0	9	6	0	7	2	4	14	37	22	10	7	6	4	3.75	2.75	2.125	2.2	2.70625	24	20	91	30	16	20	25	53	46	3	16
2441827	Volleyball	1	3	3	2	1	2	1	3	3	1	71.1	188	20.12	23	1	1	6	5	1	4	2	3	16	65	19	14	13	7	8	3	2.5	2.5	2.6	2.65	29	27	97	30	17	25	25	50	45	3	16
2441829	Swimming	1	3	3	2	2	1	1	2	2	1	61.8	170	21.38	51	9	2	5	9	7	8	5	6	15	56	22	16	10	6	6	2.5	1	1.875	2.2	1.89375	35	26	90	26	16	22	26	51	45	3	17
2441831	Swimming	1	1	2	1	2	1	1	2	1	1	53	180	16.36	56	5	5	12	9	5	5	9	6	19	55	25	12	11	10	9	3.5	2	3.75	2.8	3.0125	27	31	88	26	17	21	24	49	48	3	23
2441832	Basketball	2	1	1	1	1	1	1	2	2	1	80	195	21.04	59	6	9	9	8	7	3	11	6	18	80	26	13	19	9	12	3.25	1.75	3.25	3.6	2.9625	37	22	104	32	18	26	28	50	47	2	18
2441833	Football	2	1	2	1	1	2	1	3	2	1	65	180	20.06	57	5	8	6	8	7	4	13	6	17	82	28	17	17	8	10	3.25	2	3.5	3.4	3.0375	35	23	96	25	17	26	28	54	46	2	18
2441834	Tennis	2	3	3	2	2	1	1	3	2	1	63.1	175	20.6	30	2	2	4	9	1	4	2	6	17	52	18	10	13	7	6	2.75	1.75	2.25	2.8	2.3875	34	24	88	25	15	19	29	50	41	3	14
2441836	Football	2	3	3	2	1	2	1	4	1	2	71.8	178	22.66	39	2	6	4	7	2	2	10	6	13	76	24	15	17	10	8	3.5	2.25	1.75	2.4	2.475	35	22	105	29	18	27	31	49	44	2	19
2441839	Football	2	2	3	1	1	2	2	2	1	1	68	184	20.09	23	0	2	7	5	0	2	3	4	18	47	30	12	9	8	3	4.75	4	4.375	4.4	4.38125	32	29	97	31	14	26	26	59	48	1	18
2441840	dancing	1	1	2	1	2	1	1	2	1	1	46	168	16.3	64	7	10	7	8	9	3	13	7	17	89	26	17	20	9	10	3.5	2.25	3.5	3.2	3.1125	32	24	97	32	15	21	29	48	48	3	18
2441841	heel-and-toeÂ walkingÂ race	1	1	2	1	1	2	1	3	2	1	67	176	21.63	28	5	0	5	4	0	4	6	4	17	57	28	15	12	7	7	3.5	1.75	3	3	2.8125	33	29	90	29	13	21	27	53	47	2	11
2441842	Swimming	1	1	2	1	1	1	1	2	2	2	63	177	20.11	33	2	3	7	6	3	4	6	2	17	54	28	9	10	5	8	3	2.25	2.875	3.6	2.93125	30	27	95	27	14	23	31	48	45	3	13
2441850	A long run	1	1	2	1	2	1	1	2	1	1	52	175	16.98	49	4	9	7	9	7	2	5	6	18	63	25	13	12	9	8	3.25	2.25	3.375	3.2	3.01875	32	31	94	28	14	22	30	48	44	3	22
2441851	Swimming	1	1	2	1	2	1	1	3	2	1	62	175	20.24	26	1	3	5	5	2	5	3	2	17	67	29	16	12	8	6	3.25	2	3.375	3.4	3.00625	33	28	89	24	15	23	27	51	45	3	22
2441852	dancing	1	1	2	1	2	1	1	3	1	1	52	170	17.99	34	2	0	7	7	0	7	5	6	17	70	26	10	16	9	11	3	2.25	3.375	3	2.90625	31	29	93	28	17	22	26	52	49	1	15
2441860	hurdles	1	4	3	1	2	1	1	3	2	1	56.9	170	19.69	30	5	1	6	6	1	5	5	1	15	56	22	10	11	7	6	3	1.75	2.5	2.4	2.4125	31	27	92	29	15	22	26	47	44	3	21
2441864	Basketball	2	4	2	2	1	2	1	3	3	1	87.8	191	24.07	102	14	16	9	10	16	4	22	11	16	86	21	17	20	7	12	3.25	2.25	2.375	2.6	2.61875	43	41	114	34	20	29	31	51	46	1	22
2441869	Football	2	4	2	2	1	2	1	3	3	1	81.4	175	26.58	41	3	4	5	9	3	6	4	7	14	54	20	13	7	7	8	2.75	1.25	1.625	2.2	1.95625	26	29	98	31	16	19	32	48	46	3	20
2441870	Tennis	2	4	2	2	2	1	1	3	2	1	66.7	175	21.78	32	2	2	5	7	1	3	6	6	14	50	22	11	9	7	5	3	2	2.625	2.4	2.50625	28	27	84	21	16	19	28	49	42	3	15
2441872	Equestrian	1	4	2	2	2	1	1	3	2	1	64.4	170	22.28	30	0	4	7	7	2	0	6	4	15	52	21	11	7	10	6	2.75	1.75	2.125	2.4	2.25625	29	28	89	27	18	22	22	56	40	2	21
2441874	Tennis	2	4	2	2	2	1	1	3	2	1	59	170	20.42	35	2	6	4	6	3	4	3	7	14	71	21	13	15	9	10	3	2	2.125	2.4	2.38125	24	25	95	30	14	23	28	50	44	3	17
2441877	marathon	1	2	3	1	2	1	1	3	2	1	65.8	170	22.77	32	3	1	5	7	1	8	4	3	12	76	15	12	16	8	11	2.75	2	2.5	2	2.3125	35	39	93	25	17	25	26	46	38	3	16
2441878	Basketball	2	1	2	1	1	2	1	3	2	1	75	185	21.91	49	5	9	7	5	4	5	10	4	18	64	26	14	14	10	9	3.25	2.5	3.5	3	3.0625	29	24	87	28	12	22	25	47	45	2	13
2441879	dancing	1	1	2	1	2	1	1	3	1	1	46	170	15.92	34	3	5	7	6	3	3	3	4	17	47	23	8	13	6	6	3.5	2.5	2.5	3.6	3.025	31	25	97	29	18	24	26	51	44	3	21
2441880	Tennis	2	1	2	1	2	1	2	3	2	1	62	175	20.24	27	0	0	6	8	0	7	4	2	16	56	24	12	11	6	7	3.25	2.25	2.875	3.2	2.89375	28	28	88	27	15	15	31	56	46	2	15
2441885	Sprint	1	1	2	1	1	1	2	2	3	2	68	180	20.99	58	5	7	8	10	5	4	12	7	17	76	27	16	18	10	8	3	2.25	3.375	2.6	2.80625	34	25	102	30	18	26	28	50	43	1	19
2441886	Swimming	1	1	2	1	1	1	2	2	1	1	65	181	19.84	30	0	2	10	5	2	2	2	7	18	58	25	13	12	7	9	3	2	3	4	3	36	22	110	35	16	24	35	51	45	2	17
2441887	Swimming	1	4	2	1	2	1	1	3	2	1	56	177	17.87	98	12	13	10	12	14	4	21	12	18	95	28	19	21	10	14	3	1.5	2.875	3.4	2.69375	40	44	105	29	17	30	29	50	48	2	23
2441889	hurdles	1	1	2	1	1	1	1	2	2	2	65	175	21.22	41	7	3	7	4	5	2	8	5	17	69	28	11	15	8	8	3.25	2.25	3.125	3.8	3.10625	28	22	102	32	18	26	26	48	45	2	20
2441890	Tennis	2	1	2	1	1	1	1	2	2	1	62	175	20.24	50	7	1	7	9	8	3	5	10	17	57	27	10	13	6	10	2.75	1.75	3	4	2.875	29	31	97	30	13	24	30	52	44	3	22
2441892	Swimming	1	4	2	1	2	1	1	3	2	1	53	170	18.34	29	1	3	5	6	0	7	5	2	18	50	28	11	8	4	7	3.25	2	3.5	4	3.1875	30	28	79	24	13	17	25	50	45	1	15
2441893	Sprint	1	3	3	1	2	1	1	3	2	1	65.8	170	22.77	45	1	4	10	4	1	9	7	9	17	70	16	16	13	8	13	2.75	2	2	2	2.1875	28	29	93	30	13	21	29	47	38	2	13
2441897	Volleyball	1	3	3	2	2	2	1	3	2	2	67.1	173	22.42	52	7	9	3	7	6	3	15	2	15	74	15	14	16	8	10	2.75	2.25	1.5	2.2	2.175	32	25	97	27	15	23	32	49	46	2	17
2441901	Swimming	1	3	4	2	2	1	1	2	3	1	68.9	173	23.02	24	2	2	10	3	1	2	0	4	13	56	19	14	14	4	6	2.5	1.75	1.625	1.4	1.81875	34	20	104	30	17	24	33	48	39	2	18
2441903	Football	2	1	3	1	1	2	2	2	1	1	67	175	21.88	36	1	4	8	5	6	2	5	5	18	59	23	13	12	5	6	3	2	3.25	3.4	2.9125	31	31	91	21	17	26	27	54	43	3	20
2441904	marathon	1	4	2	1	2	1	1	2	1	1	50	172	16.9	18	3	1	1	0	7	0	2	4	16	70	26	12	19	4	9	3	2.25	2.75	3.8	2.95	34	10	100	29	21	19	31	52	47	1	18
2441905	dancing	1	1	2	1	2	1	1	2	1	1	42	168	14.88	54	8	11	5	6	6	4	9	5	17	76	28	13	18	8	9	3	2.25	3.25	2.6	2.775	29	23	100	30	17	21	32	50	48	3	20
2441913	Tennis	2	3	3	1	2	1	1	3	2	1	66.7	170	23.08	35	5	0	8	6	1	4	4	7	13	44	13	8	8	7	6	2.5	2	1.75	1.4	1.9125	26	29	84	26	13	20	25	46	36	2	12
2441918	Football	2	3	3	1	1	2	1	3	3	2	81.2	185	23.73	56	10	9	5	9	8	2	9	4	12	73	13	16	14	8	8	2.75	2.75	2	2	2.375	36	26	98	29	16	24	29	42	40	2	17
2441919	Swimming	1	2	3	1	1	1	1	2	3	1	78.9	183	23.56	43	3	3	7	12	6	6	1	5	12	55	13	16	12	5	7	2.5	2.5	2	2.4	2.35	28	30	92	26	15	26	25	44	38	3	23
2441921	marathon	1	3	2	2	1	1	1	3	2	2	67.1	173	22.42	42	7	4	6	6	3	2	7	7	17	67	19	13	15	7	9	3.75	2.75	1.875	2.2	2.64375	30	21	94	30	14	24	26	46	44	2	19
2441922	hurdles	1	3	2	1	2	1	1	3	2	1	66.7	170	23.08	25	1	0	3	9	1	4	4	3	14	50	19	11	12	7	6	3.25	2.25	2	1.8	2.325	30	26	90	27	15	20	28	49	45	1	12
2441923	Basketball	2	1	2	1	1	2	1	3	2	1	73	187	20.88	30	0	2	6	8	3	3	5	3	18	52	28	10	12	6	6	3.25	2.25	2.875	3.8	3.04375	29	32	91	26	14	23	28	55	45	2	14
2441926	dancing	1	1	2	1	2	1	1	3	3	1	45	170	15.57	27	3	2	3	3	3	2	7	4	17	54	26	10	15	4	7	3	2	3.5	3.4	2.975	29	32	95	31	20	21	23	55	50	3	18
2441927	Swimming	1	4	2	1	1	1	1	3	3	2	65	175	21.22	50	6	6	8	6	9	4	8	3	15	70	26	17	17	7	6	3.25	3	2.625	3.8	3.16875	31	24	95	30	16	20	29	47	48	2	17
2441928	Tennis	2	3	2	2	2	1	1	3	2	1	67.1	173	22.42	62	6	11	6	10	9	3	12	5	12	79	24	17	15	9	11	2.75	2.5	2.75	2.8	2.7	28	22	97	27	18	22	30	53	46	2	19
2441930	hurdles	1	3	2	1	1	1	1	2	2	2	69.4	173	23.19	28	2	2	3	5	2	7	5	2	16	63	21	14	11	8	8	3	2.25	2.125	2	2.34375	31	29	99	29	16	25	29	49	42	2	19
2441932	Cycling	1	4	2	2	2	1	1	3	2	1	60.4	175	19.72	36	2	3	4	5	1	6	7	8	13	60	23	13	10	9	8	3.25	1.25	1.875	2	2.09375	28	30	96	24	18	24	30	48	42	2	18

## Sheet: Scoring
Male	1
Female	2
Young (18-26)	1
Old (27+)	2
10-15 hrs/wk	1
16-25 hrs/wk	2
26+ hrs/wk	3
Nonelite (county/regional)	1
Elite (national&international)	2
County/regional	1
National	2
International	3
Currently Competing	2
Sport Compete Year Round	2
Currently in Off-Season	1
Lean	1
Nonlean	2
Triathlon	Lean	1
Swimming	Lean	1
Cycling	Lean	1
Volleyball	Lean	1
The high jump& long jump& hurdles	Lean	1
Running (any sort)	Lean	1
Dancing	Lean	1
Race walking	Lean	1
Gymnastics	Lean	1
Football	Nonlean	2
Hockey	Nonlean	2
Tennis	Nonlean	2
Basketball	Nonlean	2
Golf	Nonlean	2
Pingpong & Badminton	Nonlean	2
Weight lifting	Nonlean	2
Social Media
0-1 hours a day	1
2-3 hours a day	2
4-5 hours a day	3
6-7 hours a day	4
8+ hours a day	5
Def Disagree	1
Mostly Disagree	2
Neither Agree nor Disagree	3
Mostly Agree	4
Definitely Agree	5
Number of years done sport
1 to 3	1
4 to 8	2
9 to 15	3
16+	4
